# Supplementary material for: Phanerozoic icehouse climates as the result of multiple solid-Earth cooling mechanisms
Source: Sci Adv. 2025 Feb 14;11(7):eadm9798. doi: 10.1126/sciadv.adm9798 (PMC11827867; doi:10.1126/sciadv.adm9798)
Supplement: Supplementary file 2 — Data S1 and S2 [file sciadv.adm9798_data_s1_and_s2.zip]

Archive with 2 entries (2 files):
- adm9798_data_s1.xlsx
- adm9798_data_s2.zip
