# Supplementary material for: Phanerozoic icehouse climates as the result of multiple solid-Earth cooling mechanisms
Source: Sci Adv. 2025 Feb 14;11(7):eadm9798. doi: 10.1126/sciadv.adm9798 (PMC11827867; doi:10.1126/sciadv.adm9798)
Supplement: Supplementary file 2 — Data S1 and S2 [file sciadv.adm9798_data_s1_and_s2.zip › adm9798_data_s1.xlsx]

## Sheet: Rifts_WERNER|BRUNE
Rift	MM Carbon	12.011
	MM CO2	44.01							from Brune et al. 2017		from Werner et al. 2019
									Mt CO2	Mt C	Mt CO2	Mt C
								EAR min			3.9	1.06437
	min	mean	max					EAR max			33	9.0062
Mt C/a	13.2227	14.5873	15.9519					other min			30	8.18746
normalised per km of rift								other max			40	10.9166
Mt C/a/km	0.000706815	0.000779758	0.0008527					global min	200	54.583	35.0353	13.2227	combined (using midpoint of EAR)
								global max	50	13.6458	45.0353	15.9519	combined (using midpoint of EAR)
	Reference	For carbon values	Brune et al. 2017; Werner et al. 2019
		For rifts	Merdith et al. 2019
	for rifts older than 450 Ma, we don't include any rifts forming in convergent areas, so we add a multiplier: rift_modifier = 0.56**-1 #unknown rifts are 44% of total, so we are only capturing 56% of 'known' rifts pre 450
	calculate rift degassing by either multiplying present-day output against normalised rift length (i.e. relative to present-day) OR getting Mt CO2 per Ma per km of rift and multiplying by the rift length at each timestep
	rift modifier	1.78571
	Time_(Ma)	Rift_Length_(km)	Rift_Length_450_Ma_multiplier(km)	smoothed_length_(km) (using multiplier post 450 Ma)	Relative_length_raw	Relative_length_smoothed	raw_min_Mt_C/a	raw_max_Mt_C/a	smoothed_min_Mt_C/a	smoothed_max_Mt_C/a
	0	8160	8160	18707.5	1	1	13.2227	15.9519	13.2227	15.9519
	1	8540	8540	19650.2	1.04657	1.05039	13.8385	16.6948	13.8891	16.7558
	2	8540	8540	20592.9	1.04657	1.10079	13.8385	16.6948	14.5554	17.5596
	3	22934	22934	21535.7	2.81054	1.15118	37.163	44.8334	15.2217	18.3635
	4	22804	22804	22478.4	2.79461	1.20157	36.9524	44.5793	15.8881	19.1673
	5	22804	22804	23421.1	2.79461	1.25196	36.9524	44.5793	16.5544	19.9712
	6	36191	36191	24363.8	4.43517	1.30236	58.6451	70.7494	17.2207	20.775
	7	36191	36191	25306.6	4.43517	1.35275	58.6451	70.7494	17.887	21.5789
	8	36191	36191	26249.3	4.43517	1.40314	58.6451	70.7494	18.5534	22.3828
	9	36191	36191	27192	4.43517	1.45353	58.6451	70.7494	19.2197	23.1866
	10	36191	36191	28134.7	4.43517	1.50393	58.6451	70.7494	19.886	23.9905
	11	36191	36191	29249	4.43517	1.56349	58.6451	70.7494	20.6737	24.9407
	12	30524	30524	30345.3	3.74069	1.62209	49.4621	59.671	21.4485	25.8754
	13	30524	30524	31479.6	3.74069	1.68273	49.4621	59.671	22.2503	26.8427
	14	30524	30524	32278.7	3.74069	1.72544	49.4621	59.671	22.815	27.524
	15	30524	30524	33083.9	3.74069	1.76848	49.4621	59.671	23.3842	28.2107
	16	31561	31561	33765.3	3.86777	1.80491	51.1425	61.6983	23.8658	28.7917
	17	31561	31561	33844.3	3.86777	1.80913	51.1425	61.6983	23.9216	28.859
	18	31561	31561	33923.2	3.86777	1.81335	51.1425	61.6983	23.9774	28.9264
	19	31561	31561	33835.5	3.86777	1.80866	51.1425	61.6983	23.9155	28.8516
	20	31561	31561	33712.8	3.86777	1.8021	51.1425	61.6983	23.8287	28.7469
	21	31561	31561	33590.1	3.86777	1.79554	51.1425	61.6983	23.742	28.6423
	22	31561	31561	33467.4	3.86777	1.78898	51.1425	61.6983	23.6552	28.5376
	23	32361	32361	33614.5	3.96581	1.79685	52.4389	63.2622	23.7592	28.6631
	24	39714	39714	33348.9	4.86691	1.78265	64.3539	77.6365	23.5715	28.4366
	25	39714	39714	33083.2	4.86691	1.76844	64.3539	77.6365	23.3837	28.21
	26	37114	37114	32817.5	4.54828	1.75424	60.1408	72.5538	23.1959	27.9835
	27	37849	37849	32502.5	4.63836	1.7374	61.3318	73.9906	22.9732	27.7149
	28	37849	37849	32182	4.63836	1.72027	61.3318	73.9906	22.7467	27.4416
	29	34349	34349	31861.4	4.20944	1.70314	55.6603	67.1485	22.5201	27.1682
	30	33614	33614	31540.9	4.11936	1.686	54.4693	65.7116	22.2936	26.8949
	31	33614	33614	31220.4	4.11936	1.66887	54.4693	65.7116	22.067	26.6216
	32	33614	33614	30916.5	4.11936	1.65263	54.4693	65.7116	21.8523	26.3625
	33	33614	33614	30612.7	4.11936	1.63638	54.4693	65.7116	21.6375	26.1034
	34	24945	24945	30270.7	3.05699	1.61811	40.4217	48.7647	21.3958	25.8118
	35	24945	24945	29578.6	3.05699	1.58111	40.4217	48.7647	20.9066	25.2217
	36	24945	24945	28886.5	3.05699	1.54411	40.4217	48.7647	20.4174	24.6315
	37	24945	24945	28318.2	3.05699	1.51374	40.4217	48.7647	20.0158	24.147
	38	24830	24830	27645.4	3.04289	1.47777	40.2354	48.5399	19.5402	23.5733
	39	24830	24830	26972.6	3.04289	1.44181	40.2354	48.5399	19.0646	22.9996
	40	24830	24830	26466.5	3.04289	1.41475	40.2354	48.5399	18.7069	22.568
	41	24830	24830	25995.3	3.04289	1.38957	40.2354	48.5399	18.3739	22.1662
	42	25180	25180	25524.2	3.08578	1.36438	40.8025	49.2241	18.0409	21.7645
	43	25180	25180	25053	3.08578	1.3392	40.8025	49.2241	17.7079	21.3627
	44	25180	25180	24581.9	3.08578	1.31401	40.8025	49.2241	17.3749	20.961
	45	25180	25180	24523.6	3.08578	1.31089	40.8025	49.2241	17.3336	20.9113
	46	25180	25180	24135.7	3.08578	1.29016	40.8025	49.2241	17.0595	20.5805
	47	25180	25180	23747.9	3.08578	1.26943	40.8025	49.2241	16.7853	20.2498
	48	23720	23720	23360	2.90686	1.2487	38.4367	46.37	16.5112	19.9191
	49	23720	23720	22977.6	2.90686	1.22826	38.4367	46.37	16.2409	19.593
	50	23720	23720	22583.3	2.90686	1.20718	38.4367	46.37	15.9622	19.2568
	51	23720	23720	22189	2.90686	1.1861	38.4367	46.37	15.6835	18.9206
	52	23720	23720	21794.8	2.90686	1.16503	38.4367	46.37	15.4049	18.5844
	53	23720	23720	21383.8	2.90686	1.14306	38.4367	46.37	15.1144	18.234
	54	23720	23720	20972.9	2.90686	1.12109	38.4367	46.37	14.8239	17.8836
	55	23720	23720	20561.9	2.90686	1.09913	38.4367	46.37	14.5335	17.5331
	56	16800	16800	20106.2	2.05882	1.07477	27.2233	32.8421	14.2114	17.1446
	57	16800	16800	19650.5	2.05882	1.05041	27.2233	32.8421	13.8892	16.756
	58	16800	16800	19194.8	2.05882	1.02605	27.2233	32.8421	13.5671	16.3674
	59	16800	16800	18808.6	2.05882	1.0054	27.2233	32.8421	13.2942	16.0381
	60	16550	16550	18422.4	2.02819	0.984759	26.8182	32.3534	13.0212	15.7088
	61	16550	16550	18036.2	2.02819	0.964115	26.8182	32.3534	12.7482	15.3795
	62	16550	16550	17650	2.02819	0.943472	26.8182	32.3534	12.4753	15.0502
	63	16550	16550	17263.8	2.02819	0.922828	26.8182	32.3534	12.2023	14.7209
	64	16550	16550	16877.6	2.02819	0.902184	26.8182	32.3534	11.9294	14.3916
	65	16550	16550	16491.4	2.02819	0.881541	26.8182	32.3534	11.6564	14.0622
	66	15610	15610	16105.2	1.91299	0.860897	25.295	30.5158	11.3834	13.7329
	67	15610	15610	16048.6	1.91299	0.857868	25.295	30.5158	11.3434	13.6846
	68	15610	15610	15991.9	1.91299	0.854839	25.295	30.5158	11.3033	13.6363
	69	15610	15610	15935.2	1.91299	0.85181	25.295	30.5158	11.2633	13.588
	70	15610	15610	15878.6	1.91299	0.848781	25.295	30.5158	11.2232	13.5397
	71	15610	15610	15833.8	1.91299	0.846388	25.295	30.5158	11.1916	13.5015
	72	15610	15610	15789	1.91299	0.843995	25.295	30.5158	11.1599	13.4633
	73	15610	15610	15744.3	1.91299	0.841603	25.295	30.5158	11.1283	13.4252
	74	15610	15610	15704	1.91299	0.839452	25.295	30.5158	11.0999	13.3908
	75	15610	15610	15663.8	1.91299	0.837301	25.295	30.5158	11.0714	13.3565
	76	15610	15610	15623.6	1.91299	0.83515	25.295	30.5158	11.043	13.3222
	77	15610	15610	15623.6	1.91299	0.83515	25.295	30.5158	11.043	13.3222
	78	15610	15610	15623.6	1.91299	0.83515	25.295	30.5158	11.043	13.3222
	79	15610	15610	15623.6	1.91299	0.83515	25.295	30.5158	11.043	13.3222
	80	15610	15610	15647.1	1.91299	0.83641	25.295	30.5158	11.0596	13.3423
	81	15610	15610	15670.7	1.91299	0.83767	25.295	30.5158	11.0763	13.3624
	82	15610	15610	15694.3	1.91299	0.83893	25.295	30.5158	11.093	13.3825
	83	15610	15610	15717.9	1.91299	0.84019	25.295	30.5158	11.1096	13.4026
	84	15705	15705	15760.5	1.92463	0.842468	25.4489	30.7015	11.1397	13.439
	85	15705	15705	15803.1	1.92463	0.844746	25.4489	30.7015	11.1699	13.4753
	86	15705	15705	15845.7	1.92463	0.847024	25.4489	30.7015	11.2	13.5116
	87	15610	15610	15888.3	1.91299	0.849303	25.295	30.5158	11.2301	13.548
	88	15610	15610	15931	1.91299	0.851581	25.295	30.5158	11.2602	13.5843
	89	15610	15610	15973.6	1.91299	0.853859	25.295	30.5158	11.2904	13.6207
	90	16105	16105	16016.2	1.97365	0.856137	26.0971	31.4835	11.3205	13.657
	91	16105	16105	16995.5	1.97365	0.908484	26.0971	31.4835	12.0127	14.492
	92	16105	16105	17974.8	1.97365	0.960832	26.0971	31.4835	12.7048	15.3271
	93	16105	16105	18954	1.97365	1.01318	26.0971	31.4835	13.397	16.1621
	94	16505	16505	19966.7	2.02267	1.06731	26.7453	32.2654	14.1127	17.0256
	95	16505	16505	20974.8	2.02267	1.12119	26.7453	32.2654	14.8253	17.8852
	96	16505	16505	21982.9	2.02267	1.17508	26.7453	32.2654	15.5378	18.7448
	97	16505	16505	22991	2.02267	1.22897	26.7453	32.2654	16.2503	19.6044
	98	16505	16505	24003.6	2.02267	1.2831	26.7453	32.2654	16.9661	20.4679
	99	16505	16505	25016.2	2.02267	1.33723	26.7453	32.2654	17.6818	21.3313
	100	16505	16505	25995.5	2.02267	1.38957	26.7453	32.2654	18.374	22.1664
	101	36175	36175	26951.2	4.43321	1.44066	58.6192	70.7181	19.0495	22.9813
	102	36175	36175	27906.9	4.43321	1.49175	58.6192	70.7181	19.725	23.7962
	103	36175	36175	28754.5	4.43321	1.53706	58.6192	70.7181	20.3241	24.519
	104	36875	36875	29602.1	4.519	1.58237	59.7535	72.0865	20.9232	25.2418
	105	36875	36875	30430.7	4.519	1.62666	59.7535	72.0865	21.5089	25.9483
	106	36875	36875	31189	4.519	1.66719	59.7535	72.0865	22.0449	26.5949
	107	36875	36875	31947.4	4.519	1.70773	59.7535	72.0865	22.5809	27.2415
	108	36875	36875	32705.7	4.519	1.74827	59.7535	72.0865	23.1169	27.8882
	109	36875	36875	33464	4.519	1.7888	59.7535	72.0865	23.6529	28.5348
	110	36175	36175	34205.2	4.43321	1.82842	58.6192	70.7181	24.1768	29.1668
	111	36175	36175	34946.4	4.43321	1.86804	58.6192	70.7181	24.7007	29.7988
	112	36175	36175	34751	4.43321	1.85759	58.6192	70.7181	24.5625	29.6321
	113	33905	33905	34555.5	4.15502	1.84714	54.9408	66.2805	24.4243	29.4655
	114	33905	33905	34360	4.15502	1.8367	54.9408	66.2805	24.2862	29.2988
	115	33905	33905	34040.7	4.15502	1.81963	54.9408	66.2805	24.0605	29.0265
	116	32430	32430	33721.4	3.97426	1.80256	52.5507	63.3971	23.8348	28.7543
	117	32430	32430	33402.1	3.97426	1.78549	52.5507	63.3971	23.6091	28.482
	118	32430	32430	33082.9	3.97426	1.76843	52.5507	63.3971	23.3835	28.2098
	119	32430	32430	32763.6	3.97426	1.75136	52.5507	63.3971	23.1578	27.9375
	120	32070	32070	32561.2	3.93015	1.74054	51.9673	62.6933	23.0148	27.765
	121	32070	32070	32392.2	3.93015	1.73151	51.9673	62.6933	22.8953	27.6209
	122	32070	32070	32223.2	3.93015	1.72248	51.9673	62.6933	22.7759	27.4768
	123	32070	32070	32054.2	3.93015	1.71344	51.9673	62.6933	22.6564	27.3327
	124	32070	32070	32055.2	3.93015	1.7135	51.9673	62.6933	22.6571	27.3335
	125	30170	30170	32056.2	3.6973	1.71355	48.8885	58.979	22.6578	27.3344
	126	30170	30170	32057.2	3.6973	1.7136	48.8885	58.979	22.6585	27.3352
	127	30170	30170	32128.5	3.6973	1.71741	48.8885	58.979	22.7089	27.396
	128	30170	30170	32199.7	3.6973	1.72122	48.8885	58.979	22.7592	27.4567
	129	30170	30170	32271	3.6973	1.72503	48.8885	58.979	22.8096	27.5175
	130	32626	32626	32342.2	3.99828	1.72883	52.8683	63.7802	22.8599	27.5782
	131	32626	32626	32430.6	3.99828	1.73356	52.8683	63.7802	22.9224	27.6536
	132	32626	32626	32519	3.99828	1.73828	52.8683	63.7802	22.9849	27.7289
	133	32626	32626	32607.3	3.99828	1.74301	52.8683	63.7802	23.0473	27.8043
	134	33926	33926	32695.7	4.1576	1.74773	54.9749	66.3216	23.1098	27.8796
	135	33926	33926	32511.7	4.1576	1.7379	54.9749	66.3216	22.9798	27.7227
	136	33926	33926	32418.2	4.1576	1.7329	54.9749	66.3216	22.9137	27.643
	137	33926	33926	32324.7	4.1576	1.7279	54.9749	66.3216	22.8476	27.5633
	138	33926	33926	32231.1	4.1576	1.7229	54.9749	66.3216	22.7815	27.4835
	139	33926	33926	32137.6	4.1576	1.7179	54.9749	66.3216	22.7153	27.4038
	140	33926	33926	32044.1	4.1576	1.7129	54.9749	66.3216	22.6492	27.324
	141	33926	33926	31833.6	4.1576	1.70165	54.9749	66.3216	22.5005	27.1445
	142	33926	33926	31592.2	4.1576	1.68874	54.9749	66.3216	22.3298	26.9387
	143	33926	33926	31293.6	4.1576	1.67278	54.9749	66.3216	22.1188	26.6841
	144	33926	33926	30995	4.1576	1.65682	54.9749	66.3216	21.9078	26.4295
	145	28206	28206	30634.6	3.45662	1.63756	45.706	55.1396	21.653	26.1221
	146	28206	28206	30274.1	3.45662	1.61829	45.706	55.1396	21.3982	25.8147
	147	28206	28206	29913.6	3.45662	1.59902	45.706	55.1396	21.1434	25.5074
	148	28206	28206	29510.8	3.45662	1.57748	45.706	55.1396	20.8586	25.1638
	149	28206	28206	29107.9	3.45662	1.55595	45.706	55.1396	20.5739	24.8203
	150	28206	28206	28705	3.45662	1.53441	45.706	55.1396	20.2892	24.4768
	151	28206	28206	28302.2	3.45662	1.51288	45.706	55.1396	20.0044	24.1333
	152	27556	27556	27899.3	3.37696	1.49134	44.6527	53.8689	19.7197	23.7898
	153	26356	26356	27496.5	3.2299	1.46981	42.7082	51.5231	19.4349	23.4463
	154	26356	26356	26878.8	3.2299	1.43679	42.7082	51.5231	18.9983	22.9196
	155	26356	26356	26261.1	3.2299	1.40378	42.7082	51.5231	18.5618	22.3929
	156	26356	26356	25915.9	3.2299	1.38532	42.7082	51.5231	18.3177	22.0985
	157	26356	26356	25581	3.2299	1.36742	42.7082	51.5231	18.0811	21.813
	158	25466	25466	25246.2	3.12083	1.34952	41.266	49.7832	17.8444	21.5275
	159	25466	25466	24901	3.12083	1.33107	41.266	49.7832	17.6004	21.233
	160	25466	25466	24555.7	3.12083	1.31261	41.266	49.7832	17.3563	20.9386
	161	25466	25466	24210.4	3.12083	1.29415	41.266	49.7832	17.1123	20.6442
	162	25466	25466	23865.1	3.12083	1.2757	41.266	49.7832	16.8682	20.3498
	163	25466	25466	23550.8	3.12083	1.25889	41.266	49.7832	16.646	20.0817
	164	20955	20955	23293.6	2.56801	1.24515	33.9562	40.9647	16.4642	19.8624
	165	20955	20955	23146.7	2.56801	1.23729	33.9562	40.9647	16.3604	19.7372
	166	20955	20955	22999.8	2.56801	1.22944	33.9562	40.9647	16.2566	19.6119
	167	21175	21175	22852.9	2.59498	1.22159	34.3127	41.3948	16.1527	19.4866
	168	21175	21175	22706	2.59498	1.21373	34.3127	41.3948	16.0489	19.3614
	169	20955	20955	22601.4	2.56801	1.20815	33.9562	40.9647	15.975	19.2722
	170	20955	20955	22496.9	2.56801	1.20256	33.9562	40.9647	15.9011	19.1831
	171	20955	20955	22392.4	2.56801	1.19697	33.9562	40.9647	15.8273	19.094
	172	20955	20955	22287.9	2.56801	1.19139	33.9562	40.9647	15.7534	19.0049
	173	20955	20955	22183.3	2.56801	1.1858	33.9562	40.9647	15.6795	18.9157
	174	20955	20955	22078.8	2.56801	1.18021	33.9562	40.9647	15.6056	18.8266
	175	23271	23271	22189.1	2.85184	1.18611	37.7091	45.4922	15.6836	18.9206
	176	23271	23271	22299.4	2.85184	1.192	37.7091	45.4922	15.7615	19.0147
	177	23271	23271	22409.7	2.85184	1.1979	37.7091	45.4922	15.8395	19.1087
	178	23271	23271	22509.5	2.85184	1.20323	37.7091	45.4922	15.91	19.1938
	179	23271	23271	22609.3	2.85184	1.20857	37.7091	45.4922	15.9806	19.2789
	180	23271	23271	22719.6	2.85184	1.21446	37.7091	45.4922	16.0585	19.373
	181	23271	23271	22801.3	2.85184	1.21883	37.7091	45.4922	16.1163	19.4427
	182	23271	23271	22883	2.85184	1.2232	37.7091	45.4922	16.174	19.5123
	183	23271	23271	22964.7	2.85184	1.22757	37.7091	45.4922	16.2318	19.582
	184	23271	23271	23046.4	2.85184	1.23193	37.7091	45.4922	16.2896	19.6517
	185	23271	23271	23128.1	2.85184	1.2363	37.7091	45.4922	16.3473	19.7214
	186	23271	23271	23099.6	2.85184	1.23478	37.7091	45.4922	16.3271	19.697
	187	23271	23271	23071	2.85184	1.23325	37.7091	45.4922	16.3069	19.6726
	188	23271	23271	23042.4	2.85184	1.23172	37.7091	45.4922	16.2867	19.6483
	189	23271	23271	23013.9	2.85184	1.23019	37.7091	45.4922	16.2665	19.6239
	190	23271	23271	22985.3	2.85184	1.22867	37.7091	45.4922	16.2463	19.5996
	191	22671	22671	22956.7	2.77831	1.22714	36.7369	44.3193	16.2261	19.5752
	192	22671	22671	23296.5	2.77831	1.2453	36.7369	44.3193	16.4663	19.8649
	193	22671	22671	23636.2	2.77831	1.26346	36.7369	44.3193	16.7064	20.1546
	194	22671	22671	23976	2.77831	1.28162	36.7369	44.3193	16.9466	20.4443
	195	22671	22671	24315.8	2.77831	1.29979	36.7369	44.3193	17.1867	20.7341
	196	22671	22671	24655.5	2.77831	1.31795	36.7369	44.3193	17.4269	21.0238
	197	22671	22671	24995.3	2.77831	1.33611	36.7369	44.3193	17.667	21.3135
	198	22671	22671	25335	2.77831	1.35427	36.7369	44.3193	17.9072	21.6032
	199	22671	22671	25674.8	2.77831	1.37243	36.7369	44.3193	18.1473	21.8929
	200	22671	22671	26014.6	2.77831	1.3906	36.7369	44.3193	18.3875	22.1826
	201	22671	22671	26354.3	2.77831	1.40876	36.7369	44.3193	18.6276	22.4723
	202	30406	30406	26722.7	3.72623	1.42845	49.2709	59.4404	18.888	22.7864
	203	30406	30406	27091	3.72623	1.44814	49.2709	59.4404	19.1483	23.1005
	204	30406	30406	27459.3	3.72623	1.46782	49.2709	59.4404	19.4087	23.4146
	205	30406	30406	27827.7	3.72623	1.48751	49.2709	59.4404	19.669	23.7287
	206	30406	30406	28196	3.72623	1.5072	49.2709	59.4404	19.9294	24.0427
	207	30406	30406	28564.3	3.72623	1.52689	49.2709	59.4404	20.1897	24.3568
	208	30406	30406	28932.7	3.72623	1.54658	49.2709	59.4404	20.45	24.6709
	209	30406	30406	29301	3.72623	1.56627	49.2709	59.4404	20.7104	24.985
	210	30406	30406	29669.3	3.72623	1.58596	49.2709	59.4404	20.9707	25.299
	211	30406	30406	30037.7	3.72623	1.60565	49.2709	59.4404	21.2311	25.6131
	212	30406	30406	30406	3.72623	1.62534	49.2709	59.4404	21.4914	25.9272
	213	30406	30406	30406	3.72623	1.62534	49.2709	59.4404	21.4914	25.9272
	214	30406	30406	30406	3.72623	1.62534	49.2709	59.4404	21.4914	25.9272
	215	30406	30406	30406	3.72623	1.62534	49.2709	59.4404	21.4914	25.9272
	216	30406	30406	30406	3.72623	1.62534	49.2709	59.4404	21.4914	25.9272
	217	30406	30406	30406	3.72623	1.62534	49.2709	59.4404	21.4914	25.9272
	218	30406	30406	30406	3.72623	1.62534	49.2709	59.4404	21.4914	25.9272
	219	30406	30406	30406	3.72623	1.62534	49.2709	59.4404	21.4914	25.9272
	220	30406	30406	30406	3.72623	1.62534	49.2709	59.4404	21.4914	25.9272
	221	30406	30406	30406	3.72623	1.62534	49.2709	59.4404	21.4914	25.9272
	222	30406	30406	30406	3.72623	1.62534	49.2709	59.4404	21.4914	25.9272
	223	30406	30406	30406	3.72623	1.62534	49.2709	59.4404	21.4914	25.9272
	224	30406	30406	30406	3.72623	1.62534	49.2709	59.4404	21.4914	25.9272
	225	30406	30406	29981.4	3.72623	1.60264	49.2709	59.4404	21.1913	25.5652
	226	30406	30406	29556.9	3.72623	1.57995	49.2709	59.4404	20.8912	25.2031
	227	30406	30406	29132.3	3.72623	1.55725	49.2709	59.4404	20.5911	24.8411
	228	30406	30406	28707.7	3.72623	1.53456	49.2709	59.4404	20.291	24.4791
	229	30406	30406	28283.1	3.72623	1.51186	49.2709	59.4404	19.9909	24.117
	230	30406	30406	27858.6	3.72623	1.48917	49.2709	59.4404	19.6909	23.755
	231	30406	30406	27434	3.72623	1.46647	49.2709	59.4404	19.3908	23.393
	232	30406	30406	27009.4	3.72623	1.44377	49.2709	59.4404	19.0907	23.0309
	233	30406	30406	26584.9	3.72623	1.42108	49.2709	59.4404	18.7906	22.6689
	234	30406	30406	26160.3	3.72623	1.39838	49.2709	59.4404	18.4905	22.3069
	235	21490	21490	25735.7	2.63358	1.37569	34.8231	42.0106	18.1904	21.9449
	236	21490	21490	25311.1	2.63358	1.35299	34.8231	42.0106	17.8903	21.5828
	237	21490	21490	24886.6	2.63358	1.3303	34.8231	42.0106	17.5902	21.2208
	238	21490	21490	24613.7	2.63358	1.31571	34.8231	42.0106	17.3973	20.9881
	239	21490	21490	24340.8	2.63358	1.30112	34.8231	42.0106	17.2044	20.7554
	240	21490	21490	24067.9	2.63358	1.28653	34.8231	42.0106	17.0115	20.5227
	241	21490	21490	23795	2.63358	1.27195	34.8231	42.0106	16.8186	20.29
	242	21490	21490	23522	2.63358	1.25736	34.8231	42.0106	16.6257	20.0573
	243	21490	21490	23026.9	2.63358	1.23089	34.8231	42.0106	16.2758	19.635
	244	21490	21490	22531.8	2.63358	1.20442	34.8231	42.0106	15.9258	19.2128
	245	21490	21490	22036.6	2.63358	1.17796	34.8231	42.0106	15.5758	18.7906
	246	21490	21490	21966	2.63358	1.17418	34.8231	42.0106	15.5259	18.7305
	247	21490	21490	21895.5	2.63358	1.17041	34.8231	42.0106	15.476	18.6703
	248	24675	24675	21824.9	3.0239	1.16664	39.9842	48.2369	15.4262	18.6101
	249	24675	24675	21754.3	3.0239	1.16287	39.9842	48.2369	15.3763	18.5499
	250	24675	24675	21449.5	3.0239	1.14657	39.9842	48.2369	15.1608	18.29
	251	24675	24675	21144.6	3.0239	1.13027	39.9842	48.2369	14.9453	18.03
	252	24675	24675	20839.8	3.0239	1.11398	39.9842	48.2369	14.7299	17.7701
	253	20008	20008	20534.9	2.45196	1.09768	32.4216	39.1134	14.5144	17.5101
	254	20008	20008	20230	2.45196	1.08139	32.4216	39.1134	14.2989	17.2502
	255	20008	20008	19925.2	2.45196	1.06509	32.4216	39.1134	14.0834	16.9902
	256	20008	20008	19620.3	2.45196	1.04879	32.4216	39.1134	13.8679	16.7303
	257	20008	20008	19315.5	2.45196	1.0325	32.4216	39.1134	13.6525	16.4703
	258	20008	20008	19010.6	2.45196	1.0162	32.4216	39.1134	13.437	16.2104
	259	20008	20008	18554.1	2.45196	0.991799	32.4216	39.1134	13.1143	15.8211
	260	15088	15088	18097.6	1.84902	0.967396	24.4491	29.4954	12.7916	15.4318
	261	15088	15088	17641	1.84902	0.942993	24.4491	29.4954	12.469	15.0425
	262	15088	15088	17184.5	1.84902	0.91859	24.4491	29.4954	12.1463	14.6532
	263	15088	15088	17130.9	1.84902	0.915721	24.4491	29.4954	12.1083	14.6075
	264	15088	15088	17299.4	1.84902	0.924732	24.4491	29.4954	12.2275	14.7512
	265	15088	15088	17468	1.84902	0.933743	24.4491	29.4954	12.3466	14.895
	266	15088	15088	17636.6	1.84902	0.942754	24.4491	29.4954	12.4658	15.0387
	267	15088	15088	17805.1	1.84902	0.951765	24.4491	29.4954	12.5849	15.1825
	268	15088	15088	17973.7	1.84902	0.960776	24.4491	29.4954	12.7041	15.3262
	269	15088	15088	18142.3	1.84902	0.969786	24.4491	29.4954	12.8232	15.4699
	270	15088	15088	18310.9	1.84902	0.978797	24.4491	29.4954	12.9424	15.6137
	271	15088	15088	18713.7	1.84902	1.00033	24.4491	29.4954	13.2271	15.9572
	272	15088	15088	19116.6	1.84902	1.02187	24.4491	29.4954	13.5119	16.3007
	273	23548	23548	19519.4	2.88578	1.0434	38.158	46.0337	13.7966	16.6442
	274	23548	23548	19922.3	2.88578	1.06494	38.158	46.0337	14.0814	16.9877
	275	23548	23548	20325.1	2.88578	1.08647	38.158	46.0337	14.3661	17.3313
	276	23548	23548	20728	2.88578	1.108	38.158	46.0337	14.6509	17.6748
	277	23548	23548	21130.9	2.88578	1.12954	38.158	46.0337	14.9356	18.0183
	278	23548	23548	21533.7	2.88578	1.15107	38.158	46.0337	15.2203	18.3618
	279	23548	23548	21936.6	2.88578	1.17261	38.158	46.0337	15.5051	18.7053
	280	23548	23548	22339.4	2.88578	1.19414	38.158	46.0337	15.7898	19.0488
	281	23548	23548	22742.3	2.88578	1.21568	38.158	46.0337	16.0746	19.3924
	282	23548	23548	23145.1	2.88578	1.23721	38.158	46.0337	16.3593	19.7359
	283	23548	23548	23548	2.88578	1.25875	38.158	46.0337	16.6441	20.0794
	284	23548	23548	23548	2.88578	1.25875	38.158	46.0337	16.6441	20.0794
	285	23548	23548	23548	2.88578	1.25875	38.158	46.0337	16.6441	20.0794
	286	23548	23548	23548	2.88578	1.25875	38.158	46.0337	16.6441	20.0794
	287	23548	23548	23548	2.88578	1.25875	38.158	46.0337	16.6441	20.0794
	288	23548	23548	23548	2.88578	1.25875	38.158	46.0337	16.6441	20.0794
	289	23548	23548	23262.6	2.88578	1.24349	38.158	46.0337	16.4424	19.836
	290	23548	23548	22977.2	2.88578	1.22824	38.158	46.0337	16.2407	19.5927
	291	23548	23548	22691.9	2.88578	1.21298	38.158	46.0337	16.0389	19.3494
	292	23548	23548	22406.5	2.88578	1.19773	38.158	46.0337	15.8372	19.106
	293	23548	23548	22121.1	2.88578	1.18247	38.158	46.0337	15.6355	18.8627
	294	23548	23548	21812.9	2.88578	1.16599	38.158	46.0337	15.4177	18.5998
	295	23548	23548	21504.6	2.88578	1.14952	38.158	46.0337	15.1998	18.337
	296	23548	23548	21196.4	2.88578	1.13304	38.158	46.0337	14.9819	18.0742
	297	23548	23548	20888.1	2.88578	1.11656	38.158	46.0337	14.764	17.8113
	298	23548	23548	20579.9	2.88578	1.10009	38.158	46.0337	14.5462	17.5485
	299	17555	17555	20271.7	2.15135	1.08361	28.4467	34.3181	14.3283	17.2857
	300	17555	17555	19963.4	2.15135	1.06713	28.4467	34.3181	14.1104	17.0228
	301	17555	17555	19655.2	2.15135	1.05066	28.4467	34.3181	13.8926	16.76
	302	17555	17555	19347	2.15135	1.03418	28.4467	34.3181	13.6747	16.4972
	303	17555	17555	19038.7	2.15135	1.0177	28.4467	34.3181	13.4568	16.2343
	304	17075	17075	18730.5	2.09252	1.00123	27.6689	33.3797	13.239	15.9715
	305	17075	17075	18422.2	2.09252	0.984751	27.6689	33.3797	13.0211	15.7086
	306	17075	17075	18114	2.09252	0.968274	27.6689	33.3797	12.8032	15.4458
	307	17075	17075	17805.8	2.09252	0.951798	27.6689	33.3797	12.5854	15.183
	308	17075	17075	17497.5	2.09252	0.935321	27.6689	33.3797	12.3675	14.9201
	309	17075	17075	16922.6	2.09252	0.90459	27.6689	33.3797	11.9612	14.4299
	310	17075	17075	16633.1	2.09252	0.889113	27.6689	33.3797	11.7565	14.183
	311	17075	17075	16343.6	2.09252	0.873637	27.6689	33.3797	11.5519	13.9362
	312	17075	17075	16054	2.09252	0.858161	27.6689	33.3797	11.3472	13.6893
	313	17075	17075	15764.5	2.09252	0.842684	27.6689	33.3797	11.1426	13.4424
	314	17075	17075	15475	2.09252	0.827208	27.6689	33.3797	10.938	13.1955
	315	17075	17075	15208.3	2.09252	0.812954	27.6689	33.3797	10.7495	12.9682
	316	17075	17075	14941.7	2.09252	0.798699	27.6689	33.3797	10.561	12.7408
	317	17075	17075	14675	2.09252	0.784444	27.6689	33.3797	10.3725	12.5134
	318	17075	17075	14408.3	2.09252	0.77019	27.6689	33.3797	10.184	12.286
	319	11475	11475	14141.7	1.40625	0.755935	18.5945	22.4324	9.99554	12.0586
	320	11475	11475	13875	1.40625	0.741681	18.5945	22.4324	9.80706	11.8312
	321	11475	11475	13608.3	1.40625	0.727426	18.5945	22.4324	9.61857	11.6038
	322	11475	11475	13341.7	1.40625	0.713172	18.5945	22.4324	9.43009	11.3764
	323	11475	11475	13075	1.40625	0.698917	18.5945	22.4324	9.2416	11.1491
	324	11475	11475	12808.3	1.40625	0.684663	18.5945	22.4324	9.05312	10.9217
	325	11475	11475	12541.7	1.40625	0.670408	18.5945	22.4324	8.86464	10.6943
	326	11475	11475	12275	1.40625	0.656154	18.5945	22.4324	8.67615	10.4669
	327	11475	11475	12008.3	1.40625	0.641899	18.5945	22.4324	8.48767	10.2395
	328	11475	11475	11741.7	1.40625	0.627645	18.5945	22.4324	8.29918	10.0121
	329	11475	11475	11475	1.40625	0.61339	18.5945	22.4324	8.1107	9.78474
	330	11475	11475	11475	1.40625	0.61339	18.5945	22.4324	8.1107	9.78474
	331	11475	11475	11475	1.40625	0.61339	18.5945	22.4324	8.1107	9.78474
	332	11475	11475	11475	1.40625	0.61339	18.5945	22.4324	8.1107	9.78474
	333	11475	11475	11475	1.40625	0.61339	18.5945	22.4324	8.1107	9.78474
	334	11475	11475	11475	1.40625	0.61339	18.5945	22.4324	8.1107	9.78474
	335	11475	11475	11475	1.40625	0.61339	18.5945	22.4324	8.1107	9.78474
	336	11475	11475	11475	1.40625	0.61339	18.5945	22.4324	8.1107	9.78474
	337	11475	11475	11475	1.40625	0.61339	18.5945	22.4324	8.1107	9.78474
	338	11475	11475	11475	1.40625	0.61339	18.5945	22.4324	8.1107	9.78474
	339	11475	11475	11475	1.40625	0.61339	18.5945	22.4324	8.1107	9.78474
	340	11475	11475	11475	1.40625	0.61339	18.5945	22.4324	8.1107	9.78474
	341	11475	11475	11475	1.40625	0.61339	18.5945	22.4324	8.1107	9.78474
	342	11475	11475	11475	1.40625	0.61339	18.5945	22.4324	8.1107	9.78474
	343	11475	11475	11475	1.40625	0.61339	18.5945	22.4324	8.1107	9.78474
	344	11475	11475	11475	1.40625	0.61339	18.5945	22.4324	8.1107	9.78474
	345	11475	11475	11475	1.40625	0.61339	18.5945	22.4324	8.1107	9.78474
	346	11475	11475	11475	1.40625	0.61339	18.5945	22.4324	8.1107	9.78474
	347	11475	11475	11475	1.40625	0.61339	18.5945	22.4324	8.1107	9.78474
	348	11475	11475	11475	1.40625	0.61339	18.5945	22.4324	8.1107	9.78474
	349	11475	11475	11475	1.40625	0.61339	18.5945	22.4324	8.1107	9.78474
	350	11475	11475	11531.2	1.40625	0.616394	18.5945	22.4324	8.15042	9.83265
	351	11475	11475	11587.4	1.40625	0.619397	18.5945	22.4324	8.19013	9.88056
	352	11475	11475	11643.6	1.40625	0.622401	18.5945	22.4324	8.22985	9.92848
	353	11475	11475	11699.8	1.40625	0.625405	18.5945	22.4324	8.26957	9.97639
	354	11475	11475	11756	1.40625	0.628408	18.5945	22.4324	8.30928	10.0243
	355	11475	11475	11812.1	1.40625	0.631412	18.5945	22.4324	8.349	10.0722
	356	11475	11475	11868.3	1.40625	0.634416	18.5945	22.4324	8.38871	10.1201
	357	11475	11475	11924.5	1.40625	0.637419	18.5945	22.4324	8.42843	10.168
	358	11475	11475	11980.7	1.40625	0.640423	18.5945	22.4324	8.46815	10.216
	359	11475	11475	12036.9	1.40625	0.643426	18.5945	22.4324	8.50786	10.2639
	360	12655	12655	12093.1	1.55086	0.64643	20.5066	24.7391	8.54758	10.3118
	361	12655	12655	12149.3	1.55086	0.649434	20.5066	24.7391	8.5873	10.3597
	362	12655	12655	12205.5	1.55086	0.652437	20.5066	24.7391	8.62701	10.4076
	363	12655	12655	12261.7	1.55086	0.655441	20.5066	24.7391	8.66673	10.4555
	364	12655	12655	12317.9	1.55086	0.658445	20.5066	24.7391	8.70644	10.5034
	365	12655	12655	12374	1.55086	0.661448	20.5066	24.7391	8.74616	10.5514
	366	12655	12655	12430.2	1.55086	0.664452	20.5066	24.7391	8.78588	10.5993
	367	12655	12655	12486.4	1.55086	0.667456	20.5066	24.7391	8.82559	10.6472
	368	12655	12655	12542.6	1.55086	0.670459	20.5066	24.7391	8.86531	10.6951
	369	12655	12655	12598.8	1.55086	0.673463	20.5066	24.7391	8.90503	10.743
	370	12655	12655	12655	1.55086	0.676466	20.5066	24.7391	8.94474	10.7909
	371	12655	12655	12655	1.55086	0.676466	20.5066	24.7391	8.94474	10.7909
	372	12655	12655	12655	1.55086	0.676466	20.5066	24.7391	8.94474	10.7909
	373	12655	12655	12655	1.55086	0.676466	20.5066	24.7391	8.94474	10.7909
	374	12655	12655	12655	1.55086	0.676466	20.5066	24.7391	8.94474	10.7909
	375	12655	12655	12655	1.55086	0.676466	20.5066	24.7391	8.94474	10.7909
	376	12655	12655	12584	1.55086	0.672674	20.5066	24.7391	8.89459	10.7304
	377	12655	12655	12513.1	1.55086	0.668881	20.5066	24.7391	8.84444	10.6699
	378	12655	12655	12442.1	1.55086	0.665088	20.5066	24.7391	8.79429	10.6094
	379	12655	12655	12371.2	1.55086	0.661296	20.5066	24.7391	8.74414	10.5489
	380	12655	12655	12300.2	1.55086	0.657503	20.5066	24.7391	8.69399	10.4884
	381	12655	12655	12229.3	1.55086	0.65371	20.5066	24.7391	8.64384	10.4279
	382	12655	12655	12158.3	1.55086	0.649917	20.5066	24.7391	8.59369	10.3674
	383	12655	12655	12087.4	1.55086	0.646125	20.5066	24.7391	8.54354	10.3069
	384	12655	12655	12016.4	1.55086	0.642332	20.5066	24.7391	8.49339	10.2464
	385	12655	12655	11945.5	1.55086	0.638539	20.5066	24.7391	8.44324	10.1859
	386	11165	11165	11874.5	1.36826	0.634746	18.0921	21.8263	8.39309	10.1254
	387	11165	11165	11803.6	1.36826	0.630954	18.0921	21.8263	8.34294	10.0649
	388	11165	11165	11586.9	1.36826	0.619369	18.0921	21.8263	8.18976	9.88012
	389	11165	11165	11370.1	1.36826	0.607785	18.0921	21.8263	8.03659	9.69532
	390	11165	11165	11153.4	1.36826	0.596201	18.0921	21.8263	7.88341	9.51053
	391	11165	11165	10936.7	1.36826	0.584616	18.0921	21.8263	7.73023	9.32574
	392	11165	11165	10720	1.36826	0.573032	18.0921	21.8263	7.57706	9.14095
	393	11165	11165	10503.3	1.36826	0.561448	18.0921	21.8263	7.42388	8.95615
	394	11165	11165	10286.6	1.36826	0.549863	18.0921	21.8263	7.2707	8.77136
	395	11165	11165	10069.9	1.36826	0.538279	18.0921	21.8263	7.11752	8.58657
	396	11165	11165	9853.14	1.36826	0.526695	18.0921	21.8263	6.96435	8.40178
	397	11165	11165	9707.38	1.36826	0.518903	18.0921	21.8263	6.86132	8.27749
	398	8104	8104	9561.62	0.993137	0.511111	13.132	15.8424	6.75829	8.1532
	399	8104	8104	9415.86	0.993137	0.50332	13.132	15.8424	6.65527	8.0289
	400	8104	8104	9270.1	0.993137	0.495528	13.132	15.8424	6.55224	7.90461
	401	8104	8104	9124.33	0.993137	0.487736	13.132	15.8424	6.44921	7.78032
	402	8104	8104	8978.57	0.993137	0.479945	13.132	15.8424	6.34619	7.65603
	403	8104	8104	8832.81	0.993137	0.472153	13.132	15.8424	6.24316	7.53174
	404	8104	8104	8687.05	0.993137	0.464362	13.132	15.8424	6.14013	7.40745
	405	8104	8104	8541.29	0.993137	0.45657	13.132	15.8424	6.03711	7.28316
	406	8104	8104	8211.52	0.993137	0.438943	13.132	15.8424	5.80403	7.00197
	407	8104	8104	7881.76	0.993137	0.421315	13.132	15.8424	5.57095	6.72078
	408	8104	8104	7552	0.993137	0.403688	13.132	15.8424	5.33787	6.43959
	409	8104	8104	7368	0.993137	0.393853	13.132	15.8424	5.20781	6.2827
	410	8104	8104	7184	0.993137	0.384017	13.132	15.8424	5.07776	6.1258
	411	8104	8104	7000	0.993137	0.374181	13.132	15.8424	4.9477	5.9689
	412	8104	8104	6816	0.993137	0.364346	13.132	15.8424	4.81765	5.81201
	413	8104	8104	6690.57	0.993137	0.357641	13.132	15.8424	4.729	5.70505
	414	8104	8104	6565.14	0.993137	0.350936	13.132	15.8424	4.64034	5.5981
	415	8104	8104	6439.71	0.993137	0.344232	13.132	15.8424	4.55169	5.49115
	416	4240	4240	6314.29	0.519608	0.337527	6.87064	8.28873	4.46303	5.38419
	417	4240	4240	6188.86	0.519608	0.330822	6.87064	8.28873	4.37438	5.27724
	418	4240	4240	6063.43	0.519608	0.324117	6.87064	8.28873	4.28572	5.17029
	419	4240	4240	5938	0.519608	0.317413	6.87064	8.28873	4.19707	5.06333
	420	4240	4240	5812.57	0.519608	0.310708	6.87064	8.28873	4.10841	4.95638
	421	4240	4240	5687.14	0.519608	0.304003	6.87064	8.28873	4.01976	4.84943
	422	4240	4240	5561.71	0.519608	0.297299	6.87064	8.28873	3.9311	4.74248
	423	5470	5470	5436.29	0.670343	0.290594	8.86378	10.6932	3.84245	4.63552
	424	5470	5470	5310.86	0.670343	0.283889	8.86378	10.6932	3.75379	4.52857
	425	5470	5470	5185.43	0.670343	0.277184	8.86378	10.6932	3.66514	4.42162
	426	5470	5470	5060	0.670343	0.27048	8.86378	10.6932	3.57648	4.31466
	427	5470	5470	5118.57	0.670343	0.273611	8.86378	10.6932	3.61788	4.36461
	428	5470	5470	5177.14	0.670343	0.276741	8.86378	10.6932	3.65928	4.41455
	429	5470	5470	5235.71	0.670343	0.279872	8.86378	10.6932	3.70068	4.4645
	430	5470	5470	5294.29	0.670343	0.283003	8.86378	10.6932	3.74208	4.51444
	431	5470	5470	5352.86	0.670343	0.286134	8.86378	10.6932	3.78348	4.56438
	432	5470	5470	5411.43	0.670343	0.289265	8.86378	10.6932	3.82488	4.61433
	433	5470	5470	5470	0.670343	0.292396	8.86378	10.6932	3.86628	4.66427
	434	5470	5470	5373.33	0.670343	0.287229	8.86378	10.6932	3.79795	4.58184
	435	5470	5470	5276.67	0.670343	0.282061	8.86378	10.6932	3.72963	4.49942
	436	5470	5470	5180	0.670343	0.276894	8.86378	10.6932	3.6613	4.41699
	437	5470	5470	5083.33	0.670343	0.271727	8.86378	10.6932	3.59298	4.33456
	438	5470	5470	4986.67	0.670343	0.26656	8.86378	10.6932	3.52465	4.25213
	439	5470	5470	4890	0.670343	0.261392	8.86378	10.6932	3.45632	4.1697
	440	5470	5470	4793.33	0.670343	0.256225	8.86378	10.6932	3.388	4.08728
	441	5470	5470	4696.67	0.670343	0.251058	8.86378	10.6932	3.31967	4.00485
	442	5470	5470	4600	0.670343	0.245891	8.86378	10.6932	3.25135	3.92242
	443	5470	5470	4503.33	0.670343	0.240723	8.86378	10.6932	3.18302	3.83999
	444	3440	3440	4406.67	0.421569	0.235556	5.57429	6.72482	3.1147	3.75757
	445	3440	3440	4310	0.421569	0.230389	5.57429	6.72482	3.04637	3.67514
	446	3440	3440	4352.86	0.421569	0.23268	5.57429	6.72482	3.07666	3.71168
	447	3440	3440	4395.71	0.421569	0.234971	5.57429	6.72482	3.10696	3.74823
	448	3440	3440	4438.57	0.421569	0.237262	5.57429	6.72482	3.13725	3.78477
	449	3440	3440	4481.43	0.421569	0.239552	5.57429	6.72482	3.16754	3.82132
NB, these cells were give rift length '0' originally, because the original resolution was 10 Ma	450	3440	3440	4524.29	0.421569	0.241843	5.57429	6.72482	3.19783	3.85786
Here we have just extended them halfway into 455 ma	451	3440	3440	4567.14	0.421569	0.244134	5.57429	6.72482	3.22812	3.8944
	452	3440	3440	4610	0.421569	0.246425	5.57429	6.72482	3.25842	3.93095
	453	3440	3440	4652.86	0.421569	0.248716	5.57429	6.72482	3.28871	3.96749
	454	3440	3440	4695.71	0.421569	0.251007	5.57429	6.72482	3.319	4.00404
	455	3440	3440	4835.24	0.421569	0.258465	5.57429	6.72482	3.41762	4.12301
	456	3564.66	6365.46	4974.76	0.780081	0.265923	10.3148	12.4438	3.51624	4.24198
	457	3564.66	6365.46	5114.29	0.780081	0.273381	10.3148	12.4438	3.61485	4.36095
	458	3564.66	6365.46	5253.81	0.780081	0.28084	10.3148	12.4438	3.71347	4.47992
	459	3564.66	6365.46	5393.33	0.780081	0.288298	10.3148	12.4438	3.81209	4.5989
	460	3564.66	6365.46	5532.86	0.780081	0.295756	10.3148	12.4438	3.91071	4.71787
	461	3564.66	6365.46	6083.33	0.780081	0.325181	10.3148	12.4438	4.29979	5.18726
	462	3564.66	6365.46	6332.38	0.780081	0.338494	10.3148	12.4438	4.47582	5.39962
	463	3564.66	6365.46	6581.43	0.780081	0.351807	10.3148	12.4438	4.65185	5.61199
	464	3564.66	6365.46	6830.48	0.780081	0.36512	10.3148	12.4438	4.82788	5.82435
	465	3564.66	6365.46	7079.52	0.780081	0.378432	10.3148	12.4438	5.00391	6.03671
	466	3564.66	6365.46	7328.57	0.780081	0.391745	10.3148	12.4438	5.17994	6.24907
	467	3564.66	6365.46	7438.1	0.780081	0.3976	10.3148	12.4438	5.25736	6.34247
	468	3564.66	6365.46	7547.62	0.780081	0.403454	10.3148	12.4438	5.33477	6.43586
	469	3564.66	6365.46	7657.14	0.780081	0.409309	10.3148	12.4438	5.41218	6.52925
	470	3564.66	6365.46	7766.67	0.780081	0.415163	10.3148	12.4438	5.4896	6.62264
	471	8417.84	15031.9	8001.43	1.84214	0.427712	24.3581	29.3856	5.65553	6.82282
	472	4853.18	8666.4	8236.19	1.06206	0.440261	14.0433	16.9418	5.82146	7.023
	473	4853.18	8666.4	8470.95	1.06206	0.45281	14.0433	16.9418	5.9874	7.22318
	474	4853.18	8666.4	8705.71	1.06206	0.465359	14.0433	16.9418	6.15333	7.42337
	475	4853.18	8666.4	8940.48	1.06206	0.477908	14.0433	16.9418	6.31926	7.62355
	476	4853.18	8666.4	9175.24	1.06206	0.490458	14.0433	16.9418	6.48519	7.82373
	477	4853.18	8666.4	9410	1.06206	0.503007	14.0433	16.9418	6.65113	8.02391
	478	4853.18	8666.4	9644.76	1.06206	0.515556	14.0433	16.9418	6.81706	8.22409
	479	4853.18	8666.4	9879.52	1.06206	0.528105	14.0433	16.9418	6.98299	8.42427
	480	4853.18	8666.4	10114.3	1.06206	0.540654	14.0433	16.9418	7.14893	8.62445
	481	6330.13	11303.8	10649	1.38527	0.569239	18.3171	22.0977	7.52691	9.08045
	482	6330.13	11303.8	10772.9	1.38527	0.575857	18.3171	22.0977	7.61442	9.18602
	483	6330.13	11303.8	11198.1	1.38527	0.598588	18.3171	22.0977	7.91498	9.54862
	484	6330.13	11303.8	11623.3	1.38527	0.621319	18.3171	22.0977	8.21554	9.91122
	485	6330.13	11303.8	12048.6	1.38527	0.64405	18.3171	22.0977	8.51611	10.2738
	486	6330.13	11303.8	12473.8	1.38527	0.666781	18.3171	22.0977	8.81667	10.6364
	487	6330.13	11303.8	12899	1.38527	0.689512	18.3171	22.0977	9.11724	10.999
	488	6330.13	11303.8	13324.3	1.38527	0.712243	18.3171	22.0977	9.4178	11.3616
	489	6330.13	11303.8	13525.7	1.38527	0.72301	18.3171	22.0977	9.56018	11.5334
	490	6330.13	11303.8	13727.1	1.38527	0.733777	18.3171	22.0977	9.70255	11.7051
	491	9850.82	17590.8	13928.6	2.15573	0.744545	28.5047	34.388	9.84492	11.8769
	492	9850.82	17590.8	13952.4	2.15573	0.745817	28.5047	34.388	9.86175	11.8972
	493	9850.82	17590.8	13976.2	2.15573	0.74709	28.5047	34.388	9.87858	11.9175
	494	9850.82	17590.8	14000	2.15573	0.748363	28.5047	34.388	9.89541	11.9378
	495	9850.82	17590.8	14023.8	2.15573	0.749635	28.5047	34.388	9.91224	11.9581
	496	9850.82	17590.8	14047.6	2.15573	0.750908	28.5047	34.388	9.92907	11.9784
	497	9850.82	17590.8	14266.7	2.15573	0.762617	28.5047	34.388	10.0839	12.1652
	498	9850.82	17590.8	14485.7	2.15573	0.774326	28.5047	34.388	10.2387	12.352
	499	7202.2	12861.1	14704.8	1.57611	0.786035	20.8405	25.142	10.3935	12.5388
	500	7202.2	12861.1	14923.8	1.57611	0.797744	20.8405	25.142	10.5484	12.7255
	501	7202.2	12861.1	15142.9	1.57611	0.809454	20.8405	25.142	10.7032	12.9123
	502	6595.43	11777.5	15061.9	1.44333	0.805126	19.0847	23.0238	10.646	12.8433
	503	6595.43	11777.5	14981	1.44333	0.800799	19.0847	23.0238	10.5888	12.7743
	504	6595.43	11777.5	14900	1.44333	0.796472	19.0847	23.0238	10.5315	12.7052
	505	6595.43	11777.5	14819	1.44333	0.792144	19.0847	23.0238	10.4743	12.6362
	506	6595.43	11777.5	14738.1	1.44333	0.787817	19.0847	23.0238	10.4171	12.5672
	507	8899.82	15892.5	14766.7	1.94762	0.789344	25.7528	31.0682	10.4373	12.5915
	508	8899.82	15892.5	14795.2	1.94762	0.790872	25.7528	31.0682	10.4575	12.6159
	509	8899.82	15892.5	14823.8	1.94762	0.792399	25.7528	31.0682	10.4777	12.6403
	510	8899.82	15892.5	15076.2	1.94762	0.80589	25.7528	31.0682	10.6561	12.8555
	511	8899.82	15892.5	15328.6	1.94762	0.819381	25.7528	31.0682	10.8345	13.0707
	512	8899.82	15892.5	15581	1.94762	0.832872	25.7528	31.0682	11.0128	13.2859
	513	8899.82	15892.5	15885.7	1.94762	0.849163	25.7528	31.0682	11.2283	13.5458
	514	8899.82	15892.5	16190.5	1.94762	0.865453	25.7528	31.0682	11.4437	13.8056
	515	8899.82	15892.5	16495.2	1.94762	0.881744	25.7528	31.0682	11.6591	14.0655
	516	8899.82	15892.5	16800	1.94762	0.898035	25.7528	31.0682	11.8745	14.3254
	517	10207.9	18228.3	17104.8	2.23386	0.914326	29.5378	35.6343	12.0899	14.5852
	518	10207.9	18228.3	17028.6	2.23386	0.910253	29.5378	35.6343	12.036	14.5203
	519	10207.9	18228.3	16952.4	2.23386	0.906181	29.5378	35.6343	11.9822	14.4553
	520	10207.9	18228.3	16876.2	2.23386	0.902108	29.5378	35.6343	11.9283	14.3903
	521	10207.9	18228.3	16800	2.23386	0.898035	29.5378	35.6343	11.8745	14.3254
	522	10207.9	18228.3	16723.8	2.23386	0.893963	29.5378	35.6343	11.8206	14.2604
	523	10207.9	18228.3	16647.6	2.23386	0.88989	29.5378	35.6343	11.7668	14.1954
	524	10207.9	18228.3	16571.4	2.23386	0.885817	29.5378	35.6343	11.7129	14.1305
	525	10207.9	18228.3	16495.2	2.23386	0.881744	29.5378	35.6343	11.6591	14.0655
	526	10207.9	18228.3	16419	2.23386	0.877672	29.5378	35.6343	11.6052	14.0005
	527	10207.9	18228.3	16342.9	2.23386	0.873599	29.5378	35.6343	11.5514	13.9356
	528	8003.3	14291.6	16157.1	1.75142	0.863672	23.1586	27.9385	11.4201	13.7772
	529	8003.3	14291.6	15971.4	1.75142	0.853744	23.1586	27.9385	11.2888	13.6188
	530	8003.3	14291.6	15785.7	1.75142	0.843817	23.1586	27.9385	11.1576	13.4605
	531	8003.3	14291.6	15600	1.75142	0.83389	23.1586	27.9385	11.0263	13.3021
	532	8003.3	14291.6	15728.6	1.75142	0.840763	23.1586	27.9385	11.1172	13.4118
	533	8003.3	14291.6	15747.6	1.75142	0.841781	23.1586	27.9385	11.1307	13.428
	534	8003.3	14291.6	15766.7	1.75142	0.842799	23.1586	27.9385	11.1441	13.4442
	535	8003.3	14291.6	15785.7	1.75142	0.843817	23.1586	27.9385	11.1576	13.4605
	536	8003.3	14291.6	15804.8	1.75142	0.844835	23.1586	27.9385	11.171	13.4767
	537	8003.3	14291.6	15823.8	1.75142	0.845853	23.1586	27.9385	11.1845	13.493
	538	8003.3	14291.6	15842.9	1.75142	0.846872	23.1586	27.9385	11.198	13.5092
	539	8003.3	14291.6	16047.6	1.75142	0.857817	23.1586	27.9385	11.3427	13.6838
	540	8003.3	14291.6	16252.4	1.75142	0.868763	23.1586	27.9385	11.4874	13.8584
	541	8003.3	14291.6	16457.1	1.75142	0.879708	23.1586	27.9385	11.6322	14.033
	542	11721.6	20931.5	16842.9	2.56514	0.900326	33.9181	40.9188	11.9048	14.3619
	543	10413.6	18595.7	16857.1	2.27889	0.90109	30.1332	36.3526	11.9149	14.3741
	544	10413.6	18595.7	16871.4	2.27889	0.901853	30.1332	36.3526	11.925	14.3863
	545	10413.6	18595.7	16885.7	2.27889	0.902617	30.1332	36.3526	11.9351	14.3985
	546	10413.6	18595.7	16900	2.27889	0.903381	30.1332	36.3526	11.9452	14.4106
	547	10413.6	18595.7	16914.3	2.27889	0.904144	30.1332	36.3526	11.9553	14.4228
	548	10413.6	18595.7	16928.6	2.27889	0.904908	30.1332	36.3526	11.9654	14.435
	549	10413.6	18595.7	16942.9	2.27889	0.905672	30.1332	36.3526	11.9755	14.4472
	550	10413.6	18595.7	16957.1	2.27889	0.906435	30.1332	36.3526	11.9856	14.4594
	551	10413.6	18595.7	16971.4	2.27889	0.907199	30.1332	36.3526	11.9957	14.4715
	552	12556.5	22422.4	16985.7	2.74784	0.907962	36.334	43.8333	12.0058	14.4837
	553	8165.67	14581.6	16685.7	1.78695	0.891926	23.6284	28.5053	11.7937	14.2279
	554	8165.67	14581.6	16495.2	1.78695	0.881744	23.6284	28.5053	11.6591	14.0655
	555	8165.67	14581.6	16304.8	1.78695	0.871563	23.6284	28.5053	11.5244	13.9031
	556	8165.67	14581.6	16114.3	1.78695	0.861381	23.6284	28.5053	11.3898	13.7407
	557	8165.67	14581.6	15923.8	1.78695	0.851199	23.6284	28.5053	11.2552	13.5782
	558	8165.67	14581.6	15733.3	1.78695	0.841017	23.6284	28.5053	11.1206	13.4158
	559	8165.67	14581.6	15542.9	1.78695	0.830835	23.6284	28.5053	10.9859	13.2534
	560	8165.67	14581.6	15352.4	1.78695	0.820654	23.6284	28.5053	10.8513	13.091
	561	8165.67	14581.6	15161.9	1.78695	0.810472	23.6284	28.5053	10.7167	12.9286
	562	8165.67	14581.6	15771.4	1.78695	0.843053	23.6284	28.5053	11.1475	13.4483
	563	8165.67	14581.6	16038.1	1.78695	0.857308	23.6284	28.5053	11.336	13.6757
	564	8165.67	14581.6	16676.2	1.78695	0.891417	23.6284	28.5053	11.787	14.2198
	565	8165.67	14581.6	17314.3	1.78695	0.925526	23.6284	28.5053	12.238	14.7639
	566	8165.67	14581.6	17952.4	1.78695	0.959635	23.6284	28.5053	12.689	15.308
	567	8165.67	14581.6	18590.5	1.78695	0.993744	23.6284	28.5053	13.14	15.8521
	568	8165.67	14581.6	19228.6	1.78695	1.02785	23.6284	28.5053	13.591	16.3962
	569	8165.67	14581.6	19866.7	1.78695	1.06196	23.6284	28.5053	14.0421	16.9403
	570	8165.67	14581.6	20504.8	1.78695	1.09607	23.6284	28.5053	14.4931	17.4844
	571	8165.67	14581.6	21142.9	1.78695	1.13018	23.6284	28.5053	14.9441	18.0285
	572	17595.4	31420.3	21781	3.85052	1.16429	50.9145	61.4231	15.3951	18.5726
	573	15705.9	28046.3	22104.8	3.43705	1.1816	45.4472	54.8274	15.624	18.8487
	574	15705.9	28046.3	22428.6	3.43705	1.19891	45.4472	54.8274	15.8528	19.1248
	575	15705.9	28046.3	22752.4	3.43705	1.21622	45.4472	54.8274	16.0817	19.401
	576	15705.9	28046.3	23076.2	3.43705	1.23353	45.4472	54.8274	16.3106	19.6771
	577	15705.9	28046.3	23400	3.43705	1.25083	45.4472	54.8274	16.5395	19.9532
	578	15705.9	28046.3	23723.8	3.43705	1.26814	45.4472	54.8274	16.7683	20.2293
	579	15705.9	28046.3	24047.6	3.43705	1.28545	45.4472	54.8274	16.9972	20.5054
	580	15705.9	28046.3	24371.4	3.43705	1.30276	45.4472	54.8274	17.2261	20.7815
	581	15705.9	28046.3	24695.2	3.43705	1.32007	45.4472	54.8274	17.455	21.0576
	582	15705.9	28046.3	25019	3.43705	1.33738	45.4472	54.8274	17.6838	21.3337
	583	11987.6	21406.4	24238.1	2.62333	1.29563	34.6877	41.8471	17.1318	20.6678
	584	11987.6	21406.4	23619	2.62333	1.26254	34.6877	41.8471	16.6943	20.14
	585	11987.6	21406.4	23000	2.62333	1.22945	34.6877	41.8471	16.2567	19.6121
	586	11987.6	21406.4	22381	2.62333	1.19636	34.6877	41.8471	15.8192	19.0842
	587	11987.6	21406.4	21761.9	2.62333	1.16327	34.6877	41.8471	15.3816	18.5564
	588	11987.6	21406.4	21142.9	2.62333	1.13018	34.6877	41.8471	14.9441	18.0285
	589	11987.6	21406.4	20523.8	2.62333	1.09709	34.6877	41.8471	14.5065	17.5007
	590	11987.6	21406.4	19904.8	2.62333	1.064	34.6877	41.8471	14.069	16.9728
	591	11987.6	21406.4	19285.7	2.62333	1.03091	34.6877	41.8471	13.6314	16.4449
	592	11987.6	21406.4	18666.7	2.62333	0.997817	34.6877	41.8471	13.1939	15.9171
	593	8407.37	15013.2	18014.3	1.83985	0.962944	24.3278	29.3491	12.7328	15.3608
	594	8407.37	15013.2	17676.2	1.83985	0.944872	24.3278	29.3491	12.4938	15.0725
	595	8407.37	15013.2	17338.1	1.83985	0.926799	24.3278	29.3491	12.2548	14.7842
	596	8407.37	15013.2	17000	1.83985	0.908726	24.3278	29.3491	12.0159	14.4959
	597	8407.37	15013.2	16661.9	1.83985	0.890653	24.3278	29.3491	11.7769	14.2076
	598	8407.37	15013.2	16323.8	1.83985	0.872581	24.3278	29.3491	11.5379	13.9193
	599	8407.37	15013.2	15985.7	1.83985	0.854508	24.3278	29.3491	11.2989	13.631
	600	8407.37	15013.2	15647.6	1.83985	0.836435	24.3278	29.3491	11.06	13.3427
	601	8407.37	15013.2	15309.5	1.83985	0.818363	24.3278	29.3491	10.821	13.0544
	602	8407.37	15013.2	14971.4	1.83985	0.80029	24.3278	29.3491	10.582	12.7661
	603	7992.4	14272.1	14633.3	1.74904	0.782217	23.1271	27.9005	10.3431	12.4778
	604	7992.4	14272.1	14600	1.74904	0.780435	23.1271	27.9005	10.3195	12.4494
	605	7992.4	14272.1	14566.7	1.74904	0.778654	23.1271	27.9005	10.2959	12.421
	606	7992.4	14272.1	14533.3	1.74904	0.776872	23.1271	27.9005	10.2724	12.3926
	607	7992.4	14272.1	14500	1.74904	0.77509	23.1271	27.9005	10.2488	12.3642
	608	7992.4	14272.1	13860	1.74904	0.740879	23.1271	27.9005	9.79645	11.8184
	609	7992.4	14272.1	13220	1.74904	0.706668	23.1271	27.9005	9.34409	11.2727
	610	7992.4	14272.1	12580	1.74904	0.672457	23.1271	27.9005	8.89173	10.727
	611	7992.4	14272.1	11940	1.74904	0.638246	23.1271	27.9005	8.43937	10.1812
	612	7992.4	14272.1	11300	1.74904	0.604036	23.1271	27.9005	7.98701	9.63551
	613	7992.4	14272.1	10660	1.74904	0.569825	23.1271	27.9005	7.53465	9.08979
	614	7992.4	14272.1	10053.3	1.74904	0.537396	23.1271	27.9005	7.10585	8.57248
	615	7992.4	14272.1	9446.67	1.74904	0.504967	23.1271	27.9005	6.67704	8.05518
	616	7992.4	14272.1	8840	1.74904	0.472538	23.1271	27.9005	6.24824	7.53787
	617	7992.4	14272.1	8233.33	1.74904	0.440109	23.1271	27.9005	5.81944	7.02057
	618	874.366	1561.37	7626.67	0.191344	0.407679	2.53009	3.0523	5.39064	6.50326
	619	874.366	1561.37	7020	0.191344	0.37525	2.53009	3.0523	4.96184	5.98596
	620	874.366	1561.37	6413.33	0.191344	0.342821	2.53009	3.0523	4.53304	5.46865
	621	874.366	1561.37	5806.67	0.191344	0.310392	2.53009	3.0523	4.10424	4.95135
	622	874.366	1561.37	5200	0.191344	0.277963	2.53009	3.0523	3.67544	4.43404
	623	874.366	1561.37	4593.33	0.191344	0.245534	2.53009	3.0523	3.24664	3.91674
	624	874.366	1561.37	3986.67	0.191344	0.213105	2.53009	3.0523	2.81784	3.39943
	625	874.366	1561.37	3380	0.191344	0.180676	2.53009	3.0523	2.38903	2.88213
	626	874.366	1561.37	2773.33	0.191344	0.148247	2.53009	3.0523	1.96023	2.36482
	627	874.366	1561.37	2166.67	0.191344	0.115818	2.53009	3.0523	1.53143	1.84752
	628	874.366	1561.37	1560	0.191344	0.083389	2.53009	3.0523	1.10263	1.33021
	629	874.366	1561.37	1560	0.191344	0.083389	2.53009	3.0523	1.10263	1.33021
	630	874.366	1561.37	1560	0.191344	0.083389	2.53009	3.0523	1.10263	1.33021
	631	874.366	1561.37	1560	0.191344	0.083389	2.53009	3.0523	1.10263	1.33021
	632	874.366	1561.37	1666.67	0.191344	0.0890908	2.53009	3.0523	1.17802	1.42117
	633	874.366	1561.37	1773.33	0.191344	0.0947926	2.53009	3.0523	1.25342	1.51212
	634	874.366	1561.37	1880	0.191344	0.100494	2.53009	3.0523	1.32881	1.60308
	635	874.366	1561.37	1986.67	0.191344	0.106196	2.53009	3.0523	1.40421	1.69403
	636	874.366	1561.37	2093.33	0.191344	0.111898	2.53009	3.0523	1.4796	1.78499
	637	874.366	1561.37	2200	0.191344	0.1176	2.53009	3.0523	1.55499	1.87594
	638	874.366	1561.37	2306.67	0.191344	0.123302	2.53009	3.0523	1.63039	1.9669
	639	874.366	1561.37	2413.33	0.191344	0.129003	2.53009	3.0523	1.70578	2.05785
	640	874.366	1561.37	2520	0.191344	0.134705	2.53009	3.0523	1.78117	2.1488
	641	874.366	1561.37	2626.67	0.191344	0.140407	2.53009	3.0523	1.85657	2.23976
	642	2125.85	3796.16	2733.33	0.465215	0.146109	6.15142	7.42107	1.93196	2.33071
	643	2125.85	3796.16	2840	0.465215	0.151811	6.15142	7.42107	2.00735	2.42167
	644	2125.85	3796.16	2946.67	0.465215	0.157513	6.15142	7.42107	2.08275	2.51262
	645	2125.85	3796.16	3053.33	0.465215	0.163214	6.15142	7.42107	2.15814	2.60358
	646	2125.85	3796.16	3160	0.465215	0.168916	6.15142	7.42107	2.23353	2.69453
	647	2125.85	3796.16	3266.67	0.465215	0.174618	6.15142	7.42107	2.30893	2.78549
	648	2125.85	3796.16	3373.33	0.465215	0.18032	6.15142	7.42107	2.38432	2.87644
	649	2125.85	3796.16	3480	0.465215	0.186022	6.15142	7.42107	2.45972	2.9674
	650	2125.85	3796.16	3586.67	0.465215	0.191723	6.15142	7.42107	2.53511	3.05835
	651	2125.85	3796.16	3693.33	0.465215	0.197425	6.15142	7.42107	2.6105	3.14931
	652	2125.85	3796.16	3800	0.465215	0.203127	6.15142	7.42107	2.6859	3.24026
	653	2125.85	3796.16	3800	0.465215	0.203127	6.15142	7.42107	2.6859	3.24026
	654	2125.85	3796.16	3800	0.465215	0.203127	6.15142	7.42107	2.6859	3.24026
	655	2125.85	3796.16	3800	0.465215	0.203127	6.15142	7.42107	2.6859	3.24026
	656	2125.85	3796.16	3800	0.465215	0.203127	6.15142	7.42107	2.6859	3.24026
	657	2125.85	3796.16	3800	0.465215	0.203127	6.15142	7.42107	2.6859	3.24026
	658	2125.85	3796.16	3800	0.465215	0.203127	6.15142	7.42107	2.6859	3.24026
	659	2125.85	3796.16	3800	0.465215	0.203127	6.15142	7.42107	2.6859	3.24026
	660	2125.85	3796.16	3800	0.465215	0.203127	6.15142	7.42107	2.6859	3.24026
	661	2125.85	3796.16	3800	0.465215	0.203127	6.15142	7.42107	2.6859	3.24026
	662	2125.85	3796.16	4385.71	0.465215	0.234436	6.15142	7.42107	3.09989	3.7397
	663	2125.85	3796.16	4971.43	0.465215	0.265745	6.15142	7.42107	3.51388	4.23914
	664	2125.85	3796.16	5557.14	0.465215	0.297054	6.15142	7.42107	3.92787	4.73858
	665	2125.85	3796.16	6142.86	0.465215	0.328363	6.15142	7.42107	4.34186	5.23802
	666	2125.85	3796.16	6728.57	0.465215	0.359672	6.15142	7.42107	4.75585	5.73745
	667	2125.85	3796.16	7395.24	0.465215	0.395309	6.15142	7.42107	5.22706	6.30592
	668	2125.85	3796.16	8061.9	0.465215	0.430945	6.15142	7.42107	5.69827	6.87439
	669	2125.85	3796.16	8728.57	0.465215	0.466581	6.15142	7.42107	6.16948	7.44286
	670	2125.85	3796.16	9395.24	0.465215	0.502218	6.15142	7.42107	6.64069	8.01132
	671	2125.85	3796.16	10061.9	0.465215	0.537854	6.15142	7.42107	7.1119	8.57979
	672	9039.91	16142.7	10728.6	1.97827	0.57349	26.1582	31.5572	7.58311	9.14826
	673	9039.91	16142.7	11395.2	1.97827	0.609127	26.1582	31.5572	8.05432	9.71672
	674	9039.91	16142.7	12061.9	1.97827	0.644763	26.1582	31.5572	8.52553	10.2852
	675	9039.91	16142.7	12728.6	1.97827	0.680399	26.1582	31.5572	8.99674	10.8537
	676	9039.91	16142.7	13395.2	1.97827	0.716035	26.1582	31.5572	9.46795	11.4221
	677	9955.98	17778.5	14061.9	2.17874	0.751672	28.8089	34.7551	9.93916	11.9906
	678	9955.98	17778.5	14728.6	2.17874	0.787308	28.8089	34.7551	10.4104	12.5591
	679	9955.98	17778.5	15395.2	2.17874	0.822944	28.8089	34.7551	10.8816	13.1275
	680	9955.98	17778.5	16061.9	2.17874	0.858581	28.8089	34.7551	11.3528	13.696
	681	9955.98	17778.5	16728.6	2.17874	0.894217	28.8089	34.7551	11.824	14.2645
	682	9955.98	17778.5	17533.3	2.17874	0.937235	28.8089	34.7551	12.3928	14.9507
	683	9955.98	17778.5	17752.4	2.17874	0.948944	28.8089	34.7551	12.5476	15.1375
	684	9955.98	17778.5	17971.4	2.17874	0.960653	28.8089	34.7551	12.7025	15.3242
	685	9955.98	17778.5	18190.5	2.17874	0.972362	28.8089	34.7551	12.8573	15.511
	686	9955.98	17778.5	18409.5	2.17874	0.984071	28.8089	34.7551	13.0121	15.6978
	687	9955.98	17778.5	18628.6	2.17874	0.995781	28.8089	34.7551	13.167	15.8846
	688	9955.98	17778.5	18766.7	2.17874	1.00316	28.8089	34.7551	13.2646	16.0023
	689	9955.98	17778.5	18904.8	2.17874	1.01054	28.8089	34.7551	13.3622	16.1201
	690	9955.98	17778.5	19042.9	2.17874	1.01793	28.8089	34.7551	13.4598	16.2378
	691	9955.98	17778.5	19181	2.17874	1.02531	28.8089	34.7551	13.5574	16.3556
	692	11581.4	20681.1	19509.5	2.53445	1.04287	33.5123	40.4292	13.7896	16.6358
	693	11581.4	20681.1	19733.3	2.53445	1.05484	33.5123	40.4292	13.9478	16.8266
	694	11581.4	20681.1	19957.1	2.53445	1.0668	33.5123	40.4292	14.106	17.0175
	695	11581.4	20681.1	20181	2.53445	1.07876	33.5123	40.4292	14.2642	17.2083
	696	11581.4	20681.1	20404.8	2.53445	1.09073	33.5123	40.4292	14.4224	17.3991
	697	11581.4	20681.1	20628.6	2.53445	1.10269	33.5123	40.4292	14.5806	17.59
	698	11581.4	20681.1	20852.4	2.53445	1.11465	33.5123	40.4292	14.7388	17.7808
	699	11581.4	20681.1	21076.2	2.53445	1.12662	33.5123	40.4292	14.897	17.9717
	700	11581.4	20681.1	21300	2.53445	1.13858	33.5123	40.4292	15.0552	18.1625
	701	11581.4	20681.1	21523.8	2.53445	1.15054	33.5123	40.4292	15.2133	18.3534
	702	13842.1	24718.1	21747.6	3.02917	1.16251	40.054	48.3211	15.3715	18.5442
	703	12590.6	22483.3	21833.3	2.7553	1.16709	36.4327	43.9523	15.4321	18.6173
	704	12590.6	22483.3	21919	2.7553	1.17167	36.4327	43.9523	15.4927	18.6904
	705	12590.6	22483.3	22004.8	2.7553	1.17625	36.4327	43.9523	15.5533	18.7635
	706	12590.6	22483.3	22090.5	2.7553	1.18083	36.4327	43.9523	15.6139	18.8366
	707	12590.6	22483.3	22176.2	2.7553	1.18542	36.4327	43.9523	15.6745	18.9096
	708	12590.6	22483.3	22261.9	2.7553	1.19	36.4327	43.9523	15.735	18.9827
	709	12590.6	22483.3	22347.6	2.7553	1.19458	36.4327	43.9523	15.7956	19.0558
	710	12590.6	22483.3	22433.3	2.7553	1.19916	36.4327	43.9523	15.8562	19.1289
	711	12590.6	22483.3	22519	2.7553	1.20374	36.4327	43.9523	15.9168	19.202
	712	12590.6	22483.3	22895.2	2.7553	1.22385	36.4327	43.9523	16.1827	19.5228
	713	12590.6	22483.3	22747.6	2.7553	1.21596	36.4327	43.9523	16.0784	19.3969
	714	12590.6	22483.3	22704.8	2.7553	1.21367	36.4327	43.9523	16.0481	19.3604
	715	12590.6	22483.3	22661.9	2.7553	1.21138	36.4327	43.9523	16.0178	19.3238
	716	12590.6	22483.3	22619	2.7553	1.20909	36.4327	43.9523	15.9875	19.2873
	717	12590.6	22483.3	22576.2	2.7553	1.2068	36.4327	43.9523	15.9572	19.2507
	718	12590.6	22483.3	22533.3	2.7553	1.20451	36.4327	43.9523	15.9269	19.2142
	719	12590.6	22483.3	22490.5	2.7553	1.20222	36.4327	43.9523	15.8966	19.1776
	720	12590.6	22483.3	22447.6	2.7553	1.19993	36.4327	43.9523	15.8663	19.1411
	721	12590.6	22483.3	22404.8	2.7553	1.19763	36.4327	43.9523	15.836	19.1045
	722	15991.9	28556.9	22361.9	3.49962	1.19534	46.2746	55.8256	15.8057	19.068
	723	12106.5	21618.8	22319	2.64936	1.19305	35.0319	42.2624	15.7754	19.0315
	724	12106.5	21618.8	22276.2	2.64936	1.19076	35.0319	42.2624	15.7451	18.9949
	725	12106.5	21618.8	22233.3	2.64936	1.18847	35.0319	42.2624	15.7149	18.9584
	726	12106.5	21618.8	22190.5	2.64936	1.18618	35.0319	42.2624	15.6846	18.9218
	727	12106.5	21618.8	22147.6	2.64936	1.18389	35.0319	42.2624	15.6543	18.8853
	728	12106.5	21618.8	22104.8	2.64936	1.1816	35.0319	42.2624	15.624	18.8487
	729	12106.5	21618.8	22061.9	2.64936	1.17931	35.0319	42.2624	15.5937	18.8122
	730	12106.5	21618.8	22019	2.64936	1.17702	35.0319	42.2624	15.5634	18.7756
	731	12106.5	21618.8	21976.2	2.64936	1.17473	35.0319	42.2624	15.5331	18.7391
	732	12106.5	21618.8	21933.3	2.64936	1.17243	35.0319	42.2624	15.5028	18.7026
	733	12106.5	21618.8	21600	2.64936	1.15462	35.0319	42.2624	15.2672	18.4183
	734	12106.5	21618.8	21600	2.64936	1.15462	35.0319	42.2624	15.2672	18.4183
	735	12106.5	21618.8	21600	2.64936	1.15462	35.0319	42.2624	15.2672	18.4183
	736	12106.5	21618.8	21600	2.64936	1.15462	35.0319	42.2624	15.2672	18.4183
	737	12106.5	21618.8	21690.5	2.64936	1.15945	35.0319	42.2624	15.3312	18.4955
	738	12106.5	21618.8	21781	2.64936	1.16429	35.0319	42.2624	15.3951	18.5726
	739	12106.5	21618.8	21871.4	2.64936	1.16913	35.0319	42.2624	15.4591	18.6498
	740	12106.5	21618.8	21961.9	2.64936	1.17396	35.0319	42.2624	15.523	18.7269
	741	12106.5	21618.8	22052.4	2.64936	1.1788	35.0319	42.2624	15.587	18.8041
	742	12106.5	21618.8	22266.7	2.64936	1.19025	35.0319	42.2624	15.7384	18.9868
	743	12106.5	21618.8	22266.7	2.64936	1.19025	35.0319	42.2624	15.7384	18.9868
	744	12106.5	21618.8	22266.7	2.64936	1.19025	35.0319	42.2624	15.7384	18.9868
	745	12106.5	21618.8	22266.7	2.64936	1.19025	35.0319	42.2624	15.7384	18.9868
	746	12106.5	21618.8	22266.7	2.64936	1.19025	35.0319	42.2624	15.7384	18.9868
	747	13186.9	23548	22266.7	2.88578	1.19025	38.158	46.0337	15.7384	18.9868
	748	13186.9	23548	22266.7	2.88578	1.19025	38.158	46.0337	15.7384	18.9868
	749	13186.9	23548	22266.7	2.88578	1.19025	38.158	46.0337	15.7384	18.9868
	750	13186.9	23548	22266.7	2.88578	1.19025	38.158	46.0337	15.7384	18.9868
	751	13186.9	23548	22266.7	2.88578	1.19025	38.158	46.0337	15.7384	18.9868
	752	14620.7	26108.3	22266.7	3.19955	1.19025	42.3069	51.0389	15.7384	18.9868
	753	12079.2	21570	21881	2.64338	1.16963	34.9527	42.1669	15.4658	18.6579
	754	12079.2	21570	21495.2	2.64338	1.14902	34.9527	42.1669	15.1932	18.329
	755	12079.2	21570	21109.5	2.64338	1.1284	34.9527	42.1669	14.9205	18.0001
	756	12079.2	21570	20723.8	2.64338	1.10778	34.9527	42.1669	14.6479	17.6712
	757	12079.2	21570	20338.1	2.64338	1.08716	34.9527	42.1669	14.3753	17.3423
	758	12079.2	21570	19861.9	2.64338	1.06171	34.9527	42.1669	14.0387	16.9363
	759	12079.2	21570	19385.7	2.64338	1.03625	34.9527	42.1669	13.7021	16.5302
	760	12079.2	21570	18909.5	2.64338	1.0108	34.9527	42.1669	13.3655	16.1242
	761	12079.2	21570	18433.3	2.64338	0.985344	34.9527	42.1669	13.029	15.7181
	762	12079.2	21570	17957.1	2.64338	0.95989	34.9527	42.1669	12.6924	15.3121
	763	7572.84	13522.9	17357.1	1.65722	0.927817	21.913	26.4358	12.2683	14.8004
	764	7572.84	13522.9	16971.4	1.65722	0.907199	21.913	26.4358	11.9957	14.4715
	765	7572.84	13522.9	16585.7	1.65722	0.886581	21.913	26.4358	11.723	14.1426
	766	7572.84	13522.9	16200	1.65722	0.865963	21.913	26.4358	11.4504	13.8137
	767	7572.84	13522.9	16461.9	1.65722	0.879963	21.913	26.4358	11.6355	14.0371
	768	7572.84	13522.9	16723.8	1.65722	0.893963	21.913	26.4358	11.8206	14.2604
	769	7572.84	13522.9	16985.7	1.65722	0.907962	21.913	26.4358	12.0058	14.4837
	770	7572.84	13522.9	17247.6	1.65722	0.921962	21.913	26.4358	12.1909	14.707
	771	7572.84	13522.9	17509.5	1.65722	0.935962	21.913	26.4358	12.376	14.9304
	772	7572.84	13522.9	17814.3	1.65722	0.952253	21.913	26.4358	12.5914	15.1902
	773	7572.84	13522.9	18119	1.65722	0.968544	21.913	26.4358	12.8068	15.4501
	774	7572.84	13522.9	18809.5	1.65722	1.00545	21.913	26.4358	13.2949	16.0389
	775	7572.84	13522.9	19500	1.65722	1.04236	21.913	26.4358	13.7829	16.6277
	776	7572.84	13522.9	20190.5	1.65722	1.07927	21.913	26.4358	14.2709	17.2164
	777	15198.4	27140.1	20881	3.32599	1.11618	43.9787	53.0558	14.759	17.8052
	778	15198.4	27140.1	21571.4	3.32599	1.15309	43.9787	53.0558	15.247	18.394
	779	15198.4	27140.1	22261.9	3.32599	1.19	43.9787	53.0558	15.735	18.9827
	780	15198.4	27140.1	22952.4	3.32599	1.22691	43.9787	53.0558	16.2231	19.5715
	781	15198.4	27140.1	23642.9	3.32599	1.26382	43.9787	53.0558	16.7111	20.1603
	782	15698.5	28033.1	24333.3	3.43543	1.30073	45.4258	54.8016	17.1992	20.749
	783	15698.5	28033.1	25023.8	3.43543	1.33763	45.4258	54.8016	17.6872	21.3378
	784	15698.5	28033.1	25714.3	3.43543	1.37454	45.4258	54.8016	18.1752	21.9266
	785	15698.5	28033.1	26404.8	3.43543	1.41145	45.4258	54.8016	18.6633	22.5153
	786	15698.5	28033.1	27095.2	3.43543	1.44836	45.4258	54.8016	19.1513	23.1041
	787	15698.5	28033.1	27785.7	3.43543	1.48527	45.4258	54.8016	19.6394	23.6929
	788	15698.5	28033.1	27828.6	3.43543	1.48756	45.4258	54.8016	19.6696	23.7294
	789	15698.5	28033.1	27871.4	3.43543	1.48985	45.4258	54.8016	19.6999	23.766
	790	15698.5	28033.1	27914.3	3.43543	1.49214	45.4258	54.8016	19.7302	23.8025
	791	15698.5	28033.1	27957.1	3.43543	1.49443	45.4258	54.8016	19.7605	23.8391
	792	15698.5	28033.1	28390.5	3.43543	1.5176	45.4258	54.8016	20.0668	24.2086
	793	15698.5	28033.1	28700	3.43543	1.53414	45.4258	54.8016	20.2856	24.4725
	794	15698.5	28033.1	29009.5	3.43543	1.55069	45.4258	54.8016	20.5044	24.7364
	795	15698.5	28033.1	29319	3.43543	1.56723	45.4258	54.8016	20.7231	25.0004
	796	15698.5	28033.1	29628.6	3.43543	1.58378	45.4258	54.8016	20.9419	25.2643
	797	15698.5	28033.1	29938.1	3.43543	1.60033	45.4258	54.8016	21.1607	25.5282
	798	15698.5	28033.1	30247.6	3.43543	1.61687	45.4258	54.8016	21.3795	25.7922
	799	15698.5	28033.1	30557.1	3.43543	1.63342	45.4258	54.8016	21.5982	26.0561
	800	15698.5	28033.1	30866.7	3.43543	1.64996	45.4258	54.8016	21.817	26.32
	801	15698.5	28033.1	31176.2	3.43543	1.66651	45.4258	54.8016	22.0358	26.5839
	802	20266.2	36189.7	31485.7	4.43501	1.68305	58.643	70.7468	22.2546	26.8479
	803	19318.2	34496.8	31795.2	4.22755	1.6996	55.8998	67.4374	22.4733	27.1118
	804	19318.2	34496.8	32104.8	4.22755	1.71614	55.8998	67.4374	22.6921	27.3757
	805	19318.2	34496.8	32414.3	4.22755	1.73269	55.8998	67.4374	22.9109	27.6397
	806	19318.2	34496.8	32723.8	4.22755	1.74923	55.8998	67.4374	23.1297	27.9036
	807	19318.2	34496.8	33033.3	4.22755	1.76578	55.8998	67.4374	23.3485	28.1675
	808	19318.2	34496.8	33342.9	4.22755	1.78233	55.8998	67.4374	23.5672	28.4315
	809	19318.2	34496.8	33652.4	4.22755	1.79887	55.8998	67.4374	23.786	28.6954
	810	19318.2	34496.8	33961.9	4.22755	1.81542	55.8998	67.4374	24.0048	28.9593
	811	19318.2	34496.8	34271.4	4.22755	1.83196	55.8998	67.4374	24.2236	29.2233
	812	19318.2	34496.8	34723.8	4.22755	1.85614	55.8998	67.4374	24.5433	29.609
	813	19318.2	34496.8	34785.7	4.22755	1.85945	55.8998	67.4374	24.5871	29.6618
	814	19318.2	34496.8	34928.6	4.22755	1.86709	55.8998	67.4374	24.688	29.7836
	815	19318.2	34496.8	35071.4	4.22755	1.87472	55.8998	67.4374	24.789	29.9054
	816	19318.2	34496.8	35214.3	4.22755	1.88236	55.8998	67.4374	24.89	30.0272
	817	19318.2	34496.8	35357.1	4.22755	1.89	55.8998	67.4374	24.991	30.149
	818	19318.2	34496.8	35295.2	4.22755	1.88669	55.8998	67.4374	24.9472	30.0963
	819	19318.2	34496.8	35233.3	4.22755	1.88338	55.8998	67.4374	24.9034	30.0435
	820	19318.2	34496.8	35171.4	4.22755	1.88007	55.8998	67.4374	24.8597	29.9907
	821	19318.2	34496.8	35109.5	4.22755	1.87676	55.8998	67.4374	24.8159	29.9379
	822	21023.4	37541.9	35047.6	4.60072	1.87345	60.8341	73.3902	24.7722	29.8851
	823	21023.4	37541.9	34071.4	4.60072	1.82127	60.8341	73.3902	24.0822	29.0527
	824	21023.4	37541.9	33095.2	4.60072	1.76909	60.8341	73.3902	23.3922	28.2203
	825	21023.4	37541.9	32119	4.60072	1.71691	60.8341	73.3902	22.7022	27.3879
	826	21023.4	37541.9	31142.9	4.60072	1.66473	60.8341	73.3902	22.0122	26.5555
	827	21023.4	37541.9	30166.7	4.60072	1.61254	60.8341	73.3902	21.3222	25.7231
	828	18570.2	33161.1	29190.5	4.06386	1.56036	53.7354	64.8263	20.6323	24.8907
	829	18570.2	33161.1	28214.3	4.06386	1.50818	53.7354	64.8263	19.9423	24.0583
	830	18570.2	33161.1	27238.1	4.06386	1.456	53.7354	64.8263	19.2523	23.2259
	831	18570.2	33161.1	26261.9	4.06386	1.40382	53.7354	64.8263	18.5623	22.3935
	832	18570.2	33161.1	25285.7	4.06386	1.35163	53.7354	64.8263	17.8723	21.5611
	833	7853.37	14023.9	24166.7	1.71861	1.29182	22.7248	27.4151	17.0814	20.6069
	834	7853.37	14023.9	23047.6	1.71861	1.232	22.7248	27.4151	16.2904	19.6527
	835	7853.37	14023.9	21928.6	1.71861	1.17218	22.7248	27.4151	15.4994	18.6985
	836	7853.37	14023.9	20809.5	1.71861	1.11236	22.7248	27.4151	14.7085	17.7443
	837	7853.37	14023.9	19690.5	1.71861	1.05254	22.7248	27.4151	13.9175	16.7901
	838	7853.37	14023.9	18571.4	1.71861	0.992726	22.7248	27.4151	13.1266	15.8359
	839	7853.37	14023.9	17657.1	1.71861	0.943853	22.7248	27.4151	12.4803	15.0563
	840	7853.37	14023.9	16742.9	1.71861	0.894981	22.7248	27.4151	11.8341	14.2766
	841	7853.37	14023.9	15828.6	1.71861	0.846108	22.7248	27.4151	11.1879	13.497
	842	7853.37	14023.9	14914.3	1.71861	0.797235	22.7248	27.4151	10.5416	12.7174
	843	7853.37	14023.9	13674.8	1.71861	0.730977	22.7248	27.4151	9.66553	11.6605
	844	7853.37	14023.9	13349.5	1.71861	0.713592	22.7248	27.4151	9.43564	11.3831
	845	7853.37	14023.9	13024.3	1.71861	0.696206	22.7248	27.4151	9.20576	11.1058
	846	7853.37	14023.9	12699	1.71861	0.678821	22.7248	27.4151	8.97588	10.8285
	847	7853.37	14023.9	12373.8	1.71861	0.661436	22.7248	27.4151	8.74599	10.5512
	848	7853.37	14023.9	12048.6	1.71861	0.64405	22.7248	27.4151	8.51611	10.2738
	849	7853.37	14023.9	11723.3	1.71861	0.626665	22.7248	27.4151	8.28623	9.99649
	850	7853.37	14023.9	11398.1	1.71861	0.609279	22.7248	27.4151	8.05634	9.71916
	851	7853.37	14023.9	11072.9	1.71861	0.591894	22.7248	27.4151	7.82646	9.44183
	852	7853.37	14023.9	10747.6	1.71861	0.574508	22.7248	27.4151	7.59658	9.1645
	853	4012.43	7165.05	10422.4	0.87807	0.557123	11.6105	14.0069	7.36669	8.88717
	854	4012.43	7165.05	10097.1	0.87807	0.539738	11.6105	14.0069	7.13681	8.60984
	855	4012.43	7165.05	9771.9	0.87807	0.522352	11.6105	14.0069	6.90693	8.33251
	856	4012.43	7165.05	9446.67	0.87807	0.504967	11.6105	14.0069	6.67704	8.05518
	857	4012.43	7165.05	9121.43	0.87807	0.487581	11.6105	14.0069	6.44716	7.77784
	858	4012.43	7165.05	8796.19	0.87807	0.470196	11.6105	14.0069	6.21728	7.50051
	859	4012.43	7165.05	8470.95	0.87807	0.45281	11.6105	14.0069	5.9874	7.22318
	860	4012.43	7165.05	8145.71	0.87807	0.435425	11.6105	14.0069	5.75751	6.94585
	861	4012.43	7165.05	7820.48	0.87807	0.418039	11.6105	14.0069	5.52763	6.66852
	862	4012.43	7165.05	7495.24	0.87807	0.400654	11.6105	14.0069	5.29775	6.39119
	863	4012.43	7165.05	7170	0.87807	0.383269	11.6105	14.0069	5.06786	6.11386
	864	4012.43	7165.05	7170	0.87807	0.383269	11.6105	14.0069	5.06786	6.11386
	865	4012.43	7165.05	7170	0.87807	0.383269	11.6105	14.0069	5.06786	6.11386
	866	4012.43	7165.05	7170	0.87807	0.383269	11.6105	14.0069	5.06786	6.11386
	867	4012.43	7165.05	7170	0.87807	0.383269	11.6105	14.0069	5.06786	6.11386
	868	4012.43	7165.05	7170	0.87807	0.383269	11.6105	14.0069	5.06786	6.11386
	869	4012.43	7165.05	7170	0.87807	0.383269	11.6105	14.0069	5.06786	6.11386
	870	4012.43	7165.05	7170	0.87807	0.383269	11.6105	14.0069	5.06786	6.11386
	871	4012.43	7165.05	7170	0.87807	0.383269	11.6105	14.0069	5.06786	6.11386
	872	4012.43	7165.05	7170	0.87807	0.383269	11.6105	14.0069	5.06786	6.11386
	873	4012.43	7165.05	6828.57	0.87807	0.365018	11.6105	14.0069	4.82654	5.82272
	874	4012.43	7165.05	6487.14	0.87807	0.346767	11.6105	14.0069	4.58521	5.53159
	875	4012.43	7165.05	6145.71	0.87807	0.328516	11.6105	14.0069	4.34388	5.24045
	876	4012.43	7165.05	5804.29	0.87807	0.310265	11.6105	14.0069	4.10256	4.94932
	877	4012.43	7165.05	5462.86	0.87807	0.292014	11.6105	14.0069	3.86123	4.65818
	878	4012.43	7165.05	5121.43	0.87807	0.273763	11.6105	14.0069	3.6199	4.36704
	879	4012.43	7165.05	4780	0.87807	0.255512	11.6105	14.0069	3.37858	4.07591
	880	4012.43	7165.05	4438.57	0.87807	0.237262	11.6105	14.0069	3.13725	3.78477
	881	4012.43	7165.05	4097.14	0.87807	0.219011	11.6105	14.0069	2.89592	3.49363
	882	4012.43	7165.05	3755.71	0.87807	0.20076	11.6105	14.0069	2.65459	3.2025
	883	0	0	3414.29	0	0.182509	0	0	2.41327	2.91136
	884	0	0	3072.86	0	0.164258	0	0	2.17194	2.62023
	885	0	0	2731.43	0	0.146007	0	0	1.93061	2.32909
	886	0	0	2390	0	0.127756	0	0	1.68929	2.03795
	887	0	0	2048.57	0	0.109505	0	0	1.44796	1.74682
	888	0	0	1707.14	0	0.0912544	0	0	1.20663	1.45568
	889	0	0	1365.71	0	0.0730035	0	0	0.965307	1.16454
	890	0	0	1024.29	0	0.0547527	0	0	0.72398	0.873409
	891	0	0	682.857	0	0.0365018	0	0	0.482654	0.582272
	892	0	0	541.429	0	0.0289418	0	0	0.38269	0.461676
	893	0	0	400	0	0.0213818	0	0	0.282726	0.34108
	894	0	0	600	0	0.0320727	0	0	0.424089	0.51162
	895	0	0	800	0	0.0427636	0	0	0.565452	0.68216
	896	0	0	1000	0	0.0534545	0	0	0.706815	0.8527
	897	0	0	1200	0	0.0641454	0	0	0.848178	1.02324
	898	0	0	1400	0	0.0748363	0	0	0.989541	1.19378
	899	0	0	1600	0	0.0855272	0	0	1.1309	1.36432
	900	0	0	1800	0	0.0962181	0	0	1.27227	1.53486
	901	0	0	2000	0	0.106909	0	0	1.41363	1.7054
	902	2350.66	4197.61	2200	0.514413	0.1176	6.80195	8.20586	1.55499	1.87594
	903	2350.66	4197.61	2400	0.514413	0.128291	6.80195	8.20586	1.69636	2.04648
	904	2350.66	4197.61	2600	0.514413	0.138982	6.80195	8.20586	1.83772	2.21702
	905	2350.66	4197.61	2800	0.514413	0.149673	6.80195	8.20586	1.97908	2.38756
	906	2350.66	4197.61	3000	0.514413	0.160363	6.80195	8.20586	2.12044	2.5581
	907	2350.66	4197.61	3200	0.514413	0.171054	6.80195	8.20586	2.26181	2.72864
	908	2350.66	4197.61	3400	0.514413	0.181745	6.80195	8.20586	2.40317	2.89918
	909	2350.66	4197.61	3600	0.514413	0.192436	6.80195	8.20586	2.54453	3.06972
	910	2350.66	4197.61	3800	0.514413	0.203127	6.80195	8.20586	2.6859	3.24026
	911	2350.66	4197.61	4000	0.514413	0.213818	6.80195	8.20586	2.82726	3.4108
	912	2350.66	4197.61	4200	0.514413	0.224509	6.80195	8.20586	2.96862	3.58134
	913	2350.66	4197.61	4200	0.514413	0.224509	6.80195	8.20586	2.96862	3.58134
	914	2350.66	4197.61	4200	0.514413	0.224509	6.80195	8.20586	2.96862	3.58134
	915	2350.66	4197.61	4200	0.514413	0.224509	6.80195	8.20586	2.96862	3.58134
	916	2350.66	4197.61	4200	0.514413	0.224509	6.80195	8.20586	2.96862	3.58134
	917	2350.66	4197.61	4200	0.514413	0.224509	6.80195	8.20586	2.96862	3.58134
	918	2350.66	4197.61	4200	0.514413	0.224509	6.80195	8.20586	2.96862	3.58134
	919	2350.66	4197.61	4200	0.514413	0.224509	6.80195	8.20586	2.96862	3.58134
	920	2350.66	4197.61	4200	0.514413	0.224509	6.80195	8.20586	2.96862	3.58134
	921	2350.66	4197.61	4200	0.514413	0.224509	6.80195	8.20586	2.96862	3.58134
	922	2350.66	4197.61	4200	0.514413	0.224509	6.80195	8.20586	2.96862	3.58134
	923	2350.66	4197.61	4200	0.514413	0.224509	6.80195	8.20586	2.96862	3.58134
	924	2350.66	4197.61	4200	0.514413	0.224509	6.80195	8.20586	2.96862	3.58134
	925	2350.66	4197.61	4200	0.514413	0.224509	6.80195	8.20586	2.96862	3.58134
	926	2350.66	4197.61	4200	0.514413	0.224509	6.80195	8.20586	2.96862	3.58134
	927	2350.66	4197.61	4200	0.514413	0.224509	6.80195	8.20586	2.96862	3.58134
	928	2350.66	4197.61	4200	0.514413	0.224509	6.80195	8.20586	2.96862	3.58134
	929	2350.66	4197.61	4200	0.514413	0.224509	6.80195	8.20586	2.96862	3.58134
	930	2350.66	4197.61	4200	0.514413	0.224509	6.80195	8.20586	2.96862	3.58134
	931	2350.66	4197.61	4200	0.514413	0.224509	6.80195	8.20586	2.96862	3.58134
	932	2350.66	4197.61	4200	0.514413	0.224509	6.80195	8.20586	2.96862	3.58134
	933	2350.66	4197.61	4200	0.514413	0.224509	6.80195	8.20586	2.96862	3.58134
	934	2350.66	4197.61	4200	0.514413	0.224509	6.80195	8.20586	2.96862	3.58134
	935	2350.66	4197.61	4200	0.514413	0.224509	6.80195	8.20586	2.96862	3.58134
	936	2350.66	4197.61	4200	0.514413	0.224509	6.80195	8.20586	2.96862	3.58134
	937	2350.66	4197.61	4200	0.514413	0.224509	6.80195	8.20586	2.96862	3.58134
	938	2350.66	4197.61	4200	0.514413	0.224509	6.80195	8.20586	2.96862	3.58134
	939	2350.66	4197.61	4200	0.514413	0.224509	6.80195	8.20586	2.96862	3.58134
	940	2350.66	4197.61	4200	0.514413	0.224509	6.80195	8.20586	2.96862	3.58134
	941	2350.66	4197.61	4200	0.514413	0.224509	6.80195	8.20586	2.96862	3.58134
	942	2350.66	4197.61	4200	0.514413	0.224509	6.80195	8.20586	2.96862	3.58134
	943	2350.66	4197.61	4200	0.514413	0.224509	6.80195	8.20586	2.96862	3.58134
	944	2350.66	4197.61	4200	0.514413	0.224509	6.80195	8.20586	2.96862	3.58134
	945	2350.66	4197.61	4200	0.514413	0.224509	6.80195	8.20586	2.96862	3.58134
	946	2350.66	4197.61	4200	0.514413	0.224509	6.80195	8.20586	2.96862	3.58134
	947	2350.66	4197.61	4200	0.514413	0.224509	6.80195	8.20586	2.96862	3.58134
	948	2350.66	4197.61	4200	0.514413	0.224509	6.80195	8.20586	2.96862	3.58134
	949	2350.66	4197.61	4200	0.514413	0.224509	6.80195	8.20586	2.96862	3.58134
	950	2350.66	4197.61	4200	0.514413	0.224509	6.80195	8.20586	2.96862	3.58134
	951	2350.66	4197.61	4200	0.514413	0.224509	6.80195	8.20586	2.96862	3.58134
	952	2350.66	4197.61	4200	0.514413	0.224509	6.80195	8.20586	2.96862	3.58134
	953	2350.66	4197.61	4200	0.514413	0.224509	6.80195	8.20586	2.96862	3.58134
	954	2350.66	4197.61	4200	0.514413	0.224509	6.80195	8.20586	2.96862	3.58134
	955	2350.66	4197.61	4200	0.514413	0.224509	6.80195	8.20586	2.96862	3.58134
	956	2350.66	4197.61	4200	0.514413	0.224509	6.80195	8.20586	2.96862	3.58134
	957	2350.66	4197.61	4200	0.514413	0.224509	6.80195	8.20586	2.96862	3.58134
	958	2350.66	4197.61	4200	0.514413	0.224509	6.80195	8.20586	2.96862	3.58134
	959	2350.66	4197.61	4200	0.514413	0.224509	6.80195	8.20586	2.96862	3.58134
	960	2350.66	4197.61	4200	0.514413	0.224509	6.80195	8.20586	2.96862	3.58134
	961	2350.66	4197.61	4200	0.514413	0.224509	6.80195	8.20586	2.96862	3.58134
	962	2350.66	4197.61	4200	0.514413	0.224509	6.80195	8.20586	2.96862	3.58134
	963	2350.66	4197.61	4200	0.514413	0.224509	6.80195	8.20586	2.96862	3.58134
	964	2350.66	4197.61	4200	0.514413	0.224509	6.80195	8.20586	2.96862	3.58134
	965	2350.66	4197.61	4200	0.514413	0.224509	6.80195	8.20586	2.96862	3.58134
	966	2350.66	4197.61	4200	0.514413	0.224509	6.80195	8.20586	2.96862	3.58134
	967	2350.66	4197.61	4200	0.514413	0.224509	6.80195	8.20586	2.96862	3.58134
	968	2350.66	4197.61	4200	0.514413	0.224509	6.80195	8.20586	2.96862	3.58134
	969	2350.66	4197.61	4200	0.514413	0.224509	6.80195	8.20586	2.96862	3.58134
	970	2350.66	4197.61	4200	0.514413	0.224509	6.80195	8.20586	2.96862	3.58134
	971	2350.66	4197.61	4200	0.514413	0.224509	6.80195	8.20586	2.96862	3.58134
	972	2350.66	4197.61	4200	0.514413	0.224509	6.80195	8.20586	2.96862	3.58134
	973	2350.66	4197.61	4200	0.514413	0.224509	6.80195	8.20586	2.96862	3.58134
	974	2350.66	4197.61	4200	0.514413	0.224509	6.80195	8.20586	2.96862	3.58134
	975	2350.66	4197.61	4200	0.514413	0.224509	6.80195	8.20586	2.96862	3.58134
	976	2350.66	4197.61	4200	0.514413	0.224509	6.80195	8.20586	2.96862	3.58134
	977	2350.66	4197.61	4200	0.514413	0.224509	6.80195	8.20586	2.96862	3.58134
	978	2350.66	4197.61	4200	0.514413	0.224509	6.80195	8.20586	2.96862	3.58134
	979	2350.66	4197.61	4200	0.514413	0.224509	6.80195	8.20586	2.96862	3.58134
	980	2350.66	4197.61	4200	0.514413	0.224509	6.80195	8.20586	2.96862	3.58134
	981	2350.66	4197.61	4200	0.514413	0.224509	6.80195	8.20586	2.96862	3.58134
	982	2350.66	4197.61	4200	0.514413	0.224509	6.80195	8.20586	2.96862	3.58134
	983	2350.66	4197.61	4200	0.514413	0.224509	6.80195	8.20586	2.96862	3.58134
	984	2350.66	4197.61	4200	0.514413	0.224509	6.80195	8.20586	2.96862	3.58134
	985	2350.66	4197.61	4200	0.514413	0.224509	6.80195	8.20586	2.96862	3.58134
	986	2350.66	4197.61	4200	0.514413	0.224509	6.80195	8.20586	2.96862	3.58134
	987	2350.66	4197.61	4200	0.514413	0.224509	6.80195	8.20586	2.96862	3.58134
	988	2350.66	4197.61	4200	0.514413	0.224509	6.80195	8.20586	2.96862	3.58134
	989	2350.66	4197.61	4200	0.514413	0.224509	6.80195	8.20586	2.96862	3.58134
	990	2350.66	4197.61	4200	0.514413	0.224509	6.80195	8.20586	2.96862	3.58134
	991	2350.66	4197.61	4200	0.514413	0.224509	6.80195	8.20586	2.96862	3.58134
	992	2350.66	4197.61	4200	0.514413	0.224509	6.80195	8.20586	2.96862	3.58134
	993	2350.66	4197.61	4200	0.514413	0.224509	6.80195	8.20586	2.96862	3.58134
	994	2350.66	4197.61	4200	0.514413	0.224509	6.80195	8.20586	2.96862	3.58134
	995	2350.66	4197.61	4200	0.514413	0.224509	6.80195	8.20586	2.96862	3.58134
	996	2350.66	4197.61	4200	0.514413	0.224509	6.80195	8.20586	2.96862	3.58134
	997	2350.66	4197.61	4200	0.514413	0.224509	6.80195	8.20586	2.96862	3.58134
	998	2350.66	4197.61	4200	0.514413	0.224509	6.80195	8.20586	2.96862	3.58134
	999	2350.66	4197.61	4200	0.514413	0.224509	6.80195	8.20586	2.96862	3.58134
	1000	2350.66	4197.61	4200	0.514413	0.224509	6.80195	8.20586	2.96862	3.58134
	1001	2350.66	4197.61	4200	0.514413	0.224509	6.80195	8.20586	2.96862	3.58134

## Sheet: Ridge
Ridge	MM Carbon	12.011
	MM CO2	44.01
	Mt C/a
	min	mean	max
	9.36	13.08	16.8
	Reference	For carbon values	Müller et al. (2022)
		For MOR length (smoothed)	Merdith et al. (2021)
	Time	Raw_length_min	Raw_length_max	Smoothed_length_min	Smoothed_length_max	raw_min_Mt_C/a	raw_max_Mt_C/a	smoothed_min_Mt_C/a	smoothed_max_Mt_C/a
	0	1	1	1	1	9.36	16.8	9.36	16.8
	1	0.990259	1.03463	1.00719	1.00824	9.26883	17.3819	9.42725	16.9384
	2	0.980066	1.018	1.01437	1.01648	9.17342	17.1024	9.4945	17.0768
	3	0.989664	1.027	1.02156	1.02472	9.26325	17.2536	9.56176	17.2153
	4	1.01935	1.036	1.02874	1.03296	9.54113	17.4048	9.62901	17.3537
	5	1.0085	1.15717	1.03593	1.0412	9.43952	19.4405	9.69626	17.4921
	6	0.991887	1.13271	1.04311	1.04944	9.28406	19.0295	9.76351	17.6305
	7	0.971577	1.08949	1.0503	1.05768	9.09396	18.3034	9.83076	17.769
	8	0.962387	1.0769	1.05748	1.06592	9.00794	18.092	9.89802	17.9074
	9	0.976307	1.081	1.06467	1.07415	9.13823	18.1608	9.96527	18.0458
	10	1.04587	1.09	1.07185	1.08239	9.78937	18.312	10.0325	18.1842
	11	0.987257	1.098	1.08135	1.09464	9.24072	18.4464	10.1214	18.39
	12	0.943536	1.106	1.09233	1.10658	8.8315	18.5808	10.2242	18.5906
	13	0.959785	1.114	1.1022	1.11887	8.98358	18.7152	10.3166	18.7969
	14	0.913915	1.122	1.11443	1.12927	8.55424	18.8496	10.431	18.9717
	15	1.08715	1.14727	1.12299	1.149	10.1757	19.2742	10.5112	19.3031
	16	1.12378	1.138	1.13707	1.16215	10.5186	19.1184	10.6429	19.5242
	17	1.07485	1.146	1.15228	1.17281	10.0606	19.2528	10.7854	19.7033
	18	1.12175	1.154	1.16987	1.18948	10.4996	19.3872	10.9499	19.9833
	19	1.12758	1.17662	1.18924	1.20423	10.5542	19.7671	11.1313	20.231
	20	1.16586	1.26098	1.20576	1.21771	10.9124	21.1845	11.2859	20.4575
	21	1.19	1.26255	1.21427	1.23007	11.1384	21.2108	11.3655	20.6651
	22	1.21	1.2907	1.22571	1.24136	11.3256	21.6837	11.4727	20.8548
	23	1.17742	1.28132	1.23724	1.25157	11.0206	21.5262	11.5806	21.0264
	24	1.23425	1.25	1.24789	1.26071	11.5526	21	11.6802	21.18
	25	1.19076	1.45896	1.26694	1.27769	11.1455	24.5105	11.8586	21.4651
	26	1.29	1.43926	1.27345	1.29191	12.0744	24.1795	11.9195	21.7042
	27	1.29626	1.36127	1.27636	1.30467	12.133	22.8693	11.9467	21.9184
	28	1.32332	1.44683	1.28349	1.31562	12.3862	24.3067	12.0134	22.1024
	29	1.35	1.39307	1.28699	1.32537	12.636	23.4035	12.0462	22.2662
	30	1.30678	1.37	1.28597	1.33098	12.2314	23.016	12.0367	22.3604
	31	1.21596	1.355	1.28241	1.33348	11.3814	22.764	12.0034	22.4025
	32	1.21626	1.34	1.27818	1.33624	11.3842	22.512	11.9638	22.4489
	33	1.17409	1.325	1.27204	1.33531	10.9895	22.26	11.9063	22.4332
	34	1.17284	1.31	1.26603	1.33319	10.9778	22.008	11.85	22.3977
	35	1.295	1.48592	1.25888	1.33273	12.1212	24.9634	11.7831	22.3898
	36	1.21746	1.45229	1.25572	1.3227	11.3954	24.3984	11.7536	22.2214
	37	1.18181	1.41147	1.24695	1.31378	11.0618	23.7126	11.6715	22.0715
	38	1.21751	1.38079	1.24474	1.31281	11.3959	23.1973	11.6508	22.0552
	39	1.19182	1.36304	1.24138	1.30723	11.1554	22.8991	11.6193	21.9615
	40	1.10722	1.29683	1.23688	1.30491	10.3636	21.7867	11.5772	21.9225
	41	1.09469	1.31464	1.23614	1.30353	10.2463	22.0859	11.5703	21.8993
	42	1.10534	1.32173	1.24154	1.30725	10.3459	22.2051	11.6208	21.9618
	43	1.08718	1.2707	1.24853	1.31537	10.176	21.3478	11.6862	22.0983
	44	1.05712	1.236	1.25922	1.32609	9.89462	20.7648	11.7863	22.2784
	45	1.09121	1.24	1.27157	1.33695	10.2137	20.832	11.9019	22.4608
	46	1.12769	1.244	1.27458	1.33537	10.5552	20.8992	11.9301	22.4342
	47	1.11457	1.248	1.28168	1.33685	10.4324	20.9664	11.9965	22.4591
	48	1.252	1.34044	1.2841	1.34172	11.7187	22.5194	12.0192	22.541
	49	1.256	1.32722	1.28796	1.34952	11.7562	22.2973	12.0553	22.672
	50	1.26	1.34328	1.29426	1.35964	11.7936	22.5671	12.1143	22.842
	51	1.292	1.34047	1.30111	1.37294	12.0931	22.5199	12.1784	23.0655
	52	1.324	1.43469	1.31371	1.38584	12.3926	24.1027	12.2963	23.282
	53	1.356	1.51421	1.32756	1.4005	12.6922	25.4388	12.426	23.5285
	54	1.388	1.55483	1.34764	1.42346	12.9917	26.1212	12.6139	23.9141
	55	1.42	1.54277	1.37109	1.44489	13.2912	25.9185	12.8334	24.2742
	56	1.35515	1.452	1.39367	1.46131	12.6842	24.3936	13.0448	24.55
	57	1.35941	1.484	1.41543	1.47763	12.7241	24.9312	13.2484	24.8243
	58	1.23027	1.516	1.43771	1.49671	11.5153	25.4688	13.457	25.1447
	59	1.29475	1.548	1.45337	1.5121	12.1189	26.0064	13.6035	25.4034
	60	1.31786	1.58	1.46899	1.52816	12.3352	26.544	13.7497	25.6732
	61	1.24424	1.582	1.48445	1.54413	11.6461	26.5776	13.8945	25.9414
	62	1.3467	1.59103	1.49805	1.56067	12.6051	26.7293	14.0217	26.2193
	63	1.38248	1.63621	1.50837	1.56715	12.94	27.4883	14.1183	26.3281
	64	1.48869	1.76287	1.51325	1.56854	13.9342	29.6162	14.1641	26.3514
	65	1.52633	1.69543	1.51541	1.56738	14.2864	28.4833	14.1842	26.3319
	66	1.54291	1.592	1.51709	1.57119	14.4416	26.7456	14.1999	26.3959
	67	1.56291	1.594	1.52268	1.57934	14.6288	26.7792	14.2523	26.5329
	68	1.56034	1.65688	1.52816	1.58606	14.6047	27.8356	14.3036	26.6459
	69	1.56521	1.67058	1.54035	1.59418	14.6503	28.0658	14.4177	26.7823
	70	1.56848	1.67154	1.54861	1.60365	14.681	28.0818	14.495	26.9413
	71	1.5693	1.68562	1.55686	1.60871	14.6887	28.3183	14.5722	27.0264
	72	1.56398	1.69503	1.56995	1.61411	14.6388	28.4765	14.6947	27.117
	73	1.53046	1.57353	1.56227	1.61121	14.3251	26.4354	14.6229	27.0684
	74	1.45373	1.544	1.55844	1.60728	13.6069	25.9392	14.587	27.0024
	75	1.43113	1.53	1.55058	1.59852	13.3953	25.704	14.5134	26.8552
	76	1.45353	1.62441	1.54396	1.59398	13.605	27.2901	14.4515	26.7788
	77	1.46701	1.6268	1.53244	1.59533	13.7312	27.3302	14.3437	26.8015
	78	1.46915	1.62817	1.52079	1.59766	13.7513	27.3533	14.2346	26.8407
	79	1.474	1.69008	1.50804	1.59813	13.7966	28.3933	14.1153	26.8487
	80	1.46	1.75095	1.49473	1.59904	13.6656	29.416	13.9907	26.8639
	81	1.483	1.68859	1.48279	1.59962	13.8809	28.3684	13.8789	26.8736
	82	1.506	1.69759	1.47062	1.59927	14.0962	28.5195	13.765	26.8677
	83	1.19312	1.529	1.45831	1.59819	11.1676	25.6872	13.6498	26.8496
	84	1.30576	1.552	1.44622	1.6025	12.2219	26.0736	13.5366	26.9221
	85	1.33152	1.575	1.4379	1.60792	12.463	26.46	13.4587	27.013
	86	1.39392	1.598	1.43035	1.6137	13.0471	26.8464	13.388	27.1101
	87	1.31255	1.621	1.42231	1.6148	12.2855	27.2328	13.3128	27.1286
	88	1.32971	1.644	1.41395	1.61551	12.4461	27.6192	13.2346	27.1405
	89	1.30533	1.667	1.40564	1.61587	12.2179	28.0056	13.1568	27.1467
	90	1.29898	1.69	1.41281	1.61403	12.1585	28.392	13.2239	27.1157
	91	1.32961	1.684	1.42226	1.61583	12.4451	28.2912	13.3123	27.1459
	92	1.32587	1.678	1.4315	1.62078	12.4101	28.1904	13.3989	27.2291
	93	1.3177	1.672	1.44055	1.62639	12.3337	28.0896	13.4836	27.3233
	94	1.28854	1.666	1.46619	1.64172	12.0607	27.9888	13.7235	27.581
	95	1.28735	1.66	1.48715	1.65669	12.0496	27.888	13.9197	27.8324
	96	1.28004	1.654	1.50777	1.66933	11.9811	27.7872	14.1127	28.0448
	97	1.29272	1.648	1.52622	1.68111	12.0998	27.6864	14.2854	28.2427
	98	1.29984	1.642	1.54969	1.69212	12.1665	27.5856	14.5051	28.4276
	99	1.30289	1.636	1.57325	1.70259	12.1951	27.4848	14.7256	28.6035
	100	1.61741	1.6506	1.58972	1.70973	15.1389	27.73	14.8798	28.7234
	101	1.649	1.78939	1.60895	1.71635	15.4346	30.0618	15.0597	28.8347
	102	1.668	1.7948	1.62657	1.72381	15.6125	30.1526	15.2247	28.9601
	103	1.687	1.81782	1.64454	1.73212	15.7903	30.5394	15.3929	29.0995
	104	1.706	1.85781	1.66309	1.74126	15.9682	31.2112	15.5666	29.2531
	105	1.725	1.87287	1.68278	1.75124	16.146	31.4642	15.7508	29.4208
	106	1.744	1.84601	1.70525	1.76206	16.3238	31.0129	15.9612	29.6026
	107	1.763	1.85065	1.72844	1.77372	16.5017	31.0909	16.1782	29.7985
	108	1.782	1.85689	1.75106	1.78622	16.6795	31.1958	16.3899	30.0085
	109	1.801	1.86853	1.77316	1.79956	16.8574	31.3914	16.5967	30.2326
	110	1.63492	1.82	1.79864	1.81795	15.3029	30.576	16.8352	30.5415
	111	1.68355	1.832	1.81721	1.86801	15.758	30.7776	17.0091	31.3826
	112	1.68216	1.844	1.83666	1.91124	15.745	30.9792	17.1911	32.1089
	113	1.68536	1.856	1.85761	1.95294	15.7749	31.1808	17.3872	32.8093
	114	1.68882	1.868	1.88005	1.99297	15.8073	31.3824	17.5973	33.4819
	115	1.68239	1.88	1.904	2.02642	15.7472	31.584	17.8214	34.0439
	116	1.73685	1.892	1.92944	2.05986	16.2569	31.7856	18.0596	34.6057
	117	1.74389	1.904	1.95639	2.08475	16.3228	31.9872	18.3118	35.0239
	118	1.74514	1.916	1.98483	2.1189	16.3345	32.1888	18.578	35.5974
	119	1.7419	1.928	2.01477	2.15172	16.3042	32.3904	18.8583	36.1488
	120	1.81263	2.03021	2.03133	2.17791	16.9662	34.1075	19.0132	36.5888
	121	1.989	2.7239	2.0516	2.20384	18.617	45.7616	19.203	37.0245
	122	2.038	2.71626	2.0676	2.22669	19.0757	45.6332	19.3527	37.4085
	123	2.087	2.68868	2.08106	2.24647	19.5343	45.1698	19.4787	37.7407
	124	2.136	2.67615	2.0944	2.26317	19.993	44.9593	19.6035	38.0212
	125	2.185	2.57491	2.10788	2.27679	20.4516	43.2585	19.7298	38.2501
	126	2.234	2.58987	2.12178	2.29009	20.9102	43.5098	19.8598	38.4736
	127	2.283	2.37964	2.13387	2.30213	21.3689	39.978	19.973	38.6758
	128	2.332	2.58261	2.13373	2.30652	21.8275	43.3878	19.9717	38.7495
	129	2.381	2.56056	2.1329	2.30782	22.2862	43.0174	19.964	38.7714
	130	2.13217	2.43	2.13247	2.30605	19.9571	40.824	19.9599	38.7416
	131	2.04047	2.376	2.1294	2.30057	19.0988	39.9168	19.9312	38.6496
	132	2.00359	2.322	2.11758	2.26196	18.7536	39.0096	19.8205	38.0009
	133	1.95136	2.268	2.1013	2.22132	18.2648	38.1024	19.6681	37.3181
	134	1.95216	2.214	2.08251	2.18213	18.2722	37.1952	19.4923	36.6598
	135	1.95858	2.16	2.04828	2.138	18.3323	36.288	19.1719	35.9184
	136	1.96032	2.16524	2.01955	2.0971	18.3486	36.3761	18.903	35.2312
	137	1.97879	2.15009	1.99116	2.05518	18.5215	36.1215	18.6372	34.5271
	138	1.74109	1.998	1.95704	2.02346	16.2966	33.5664	18.3179	33.9941
	139	1.72858	1.944	1.92009	1.98309	16.1795	32.6592	17.972	33.3159
	140	1.73325	1.89	1.87954	1.94267	16.2233	31.752	17.5925	32.6369
	141	1.75123	1.91272	1.85059	1.91135	16.3915	32.1337	17.3215	32.1107
	142	1.75246	1.89605	1.82537	1.88279	16.403	31.8537	17.0855	31.6308
	143	1.71233	1.84496	1.80115	1.85453	16.0274	30.9953	16.8588	31.1562
	144	1.71127	1.84854	1.7585	1.81881	16.0175	31.0555	16.4595	30.5559
	145	1.45129	1.73	1.71552	1.7848	13.5841	29.064	16.0573	29.9847
	146	1.6102	1.698	1.67044	1.75253	15.0715	28.5264	15.6353	29.4424
	147	1.666	1.69127	1.63316	1.71921	15.5938	28.4133	15.2864	28.8827
	148	1.60063	1.69951	1.59531	1.68581	14.9819	28.5517	14.9321	28.3216
	149	1.59269	1.71719	1.56898	1.65871	14.9076	28.8488	14.6857	27.8663
	150	1.57	1.69404	1.53717	1.63334	14.6952	28.4599	14.3879	27.44
	151	1.553	1.75843	1.50465	1.60992	14.5361	29.5416	14.0835	27.0467
	152	1.536	1.76361	1.4711	1.58489	14.377	29.6287	13.7695	26.6261
	153	1.519	1.71628	1.4374	1.56007	14.2178	28.8336	13.454	26.2092
	154	1.09811	1.502	1.40664	1.53708	10.2783	25.2336	13.1662	25.8229
	155	1.09252	1.485	1.37831	1.51336	10.226	24.948	12.9009	25.4244
	156	1.0567	1.468	1.36334	1.49461	9.89073	24.6624	12.7609	25.1094
	157	1.2147	1.451	1.34032	1.47679	11.3696	24.3768	12.5454	24.81
	158	1.22165	1.434	1.32025	1.46259	11.4347	24.0912	12.3575	24.5715
	159	1.21434	1.417	1.30413	1.45021	11.3662	23.8056	12.2067	24.3635
	160	1.09225	1.4	1.28801	1.43692	10.2235	23.52	12.0558	24.1402
	161	1.08273	1.388	1.27273	1.42466	10.1343	23.3184	11.9127	23.9342
	162	1.08016	1.376	1.25788	1.40945	10.1103	23.1168	11.7738	23.6787
	163	1.07816	1.364	1.24329	1.39404	10.0916	22.9152	11.6372	23.4198
	164	1.09713	1.352	1.22894	1.38086	10.2692	22.7136	11.5029	23.1985
	165	1.14442	1.34	1.23503	1.378	10.7118	22.512	11.5599	23.1503
	166	1.15192	1.328	1.2408	1.37591	10.782	22.3104	11.6139	23.1152
	167	1.14977	1.316	1.24777	1.37098	10.7619	22.1088	11.6791	23.0324
	168	1.26442	1.38682	1.24623	1.3668	11.8349	23.2985	11.6647	22.9622
	169	1.27821	1.43405	1.24375	1.3634	11.964	24.092	11.6415	22.905
	170	1.2702	1.4323	1.23912	1.35141	11.8891	24.0626	11.5981	22.7037
	171	1.26433	1.43119	1.22891	1.33951	11.8341	24.044	11.5026	22.5038
	172	1.256	1.43228	1.21908	1.32748	11.7562	24.0623	11.4106	22.3017
	173	1.244	1.43328	1.20929	1.31531	11.6438	24.0791	11.319	22.0971
	174	1.232	1.43385	1.19951	1.30299	11.5315	24.0887	11.2274	21.8903
	175	1.22	1.44052	1.1887	1.29054	11.4192	24.2007	11.1263	21.681
	176	1.208	1.44022	1.17543	1.27794	11.3069	24.1956	11.002	21.4695
	177	1.196	1.36229	1.16301	1.26521	11.1946	22.8865	10.8858	21.2556
	178	1.184	1.36139	1.15063	1.25234	11.0822	22.8713	10.7699	21.0393
	179	1.172	1.36107	1.13247	1.23546	10.9699	22.866	10.5999	20.7558
	180	1.12164	1.16	1.11273	1.21568	10.4985	19.488	10.4151	20.4235
	181	0.887998	1.145	1.09558	1.19664	8.31166	19.236	10.2546	20.1035
	182	0.886169	1.13	1.07869	1.1783	8.29454	18.984	10.0966	19.7954
	183	0.88435	1.115	1.06226	1.16056	8.27751	18.732	9.94279	19.4974
	184	0.882492	1.1	1.04644	1.14343	8.26013	18.48	9.79469	19.2096
	185	0.880963	1.085	1.03125	1.12692	8.24581	18.228	9.65251	18.9323
	186	0.87883	1.07	1.0173	1.11076	8.22585	17.976	9.52197	18.6608
	187	0.903558	1.055	1.00393	1.09527	8.45731	17.724	9.39675	18.4005
	188	0.902182	1.04	0.991114	1.08406	8.44442	17.472	9.27682	18.2122
	189	0.900959	1.025	0.978866	1.07355	8.43298	17.22	9.16219	18.0356
	190	0.883409	1.01	0.974656	1.06635	8.26871	16.968	9.12278	17.9147
	191	0.927145	1.024	0.972044	1.06843	8.67808	17.2032	9.09833	17.9496
	192	0.926536	1.038	0.981096	1.07135	8.67238	17.4384	9.18306	17.9986
	193	0.927326	1.052	0.990234	1.07506	8.67977	17.6736	9.26859	18.061
	194	0.92749	1.066	0.999458	1.0796	8.68131	17.9088	9.35492	18.1372
	195	0.928142	1.08	1.00876	1.08498	8.68741	18.144	9.44202	18.2276
	196	0.941005	1.094	1.01813	1.09107	8.80781	18.3792	9.52967	18.33
	197	0.94038	1.108	1.02759	1.09788	8.80195	18.6144	9.61823	18.4444
	198	0.939697	1.122	1.03582	1.1054	8.79556	18.8496	9.69524	18.5708
	199	0.939008	1.136	1.04411	1.11366	8.78911	19.0848	9.77291	18.7094
	200	1.08778	1.20679	1.05248	1.12243	10.1816	20.274	9.85123	18.8569
	201	1.06938	1.20456	1.0621	1.13197	10.0094	20.2365	9.94126	19.0172
	202	1.06907	1.20756	1.06955	1.14106	10.0065	20.287	10.011	19.1698
	203	1.06896	1.20962	1.07704	1.14943	10.0055	20.3217	10.0811	19.3104
	204	1.06886	1.21231	1.08477	1.15718	10.0045	20.3667	10.1535	19.4406
	205	1.06863	1.21528	1.09254	1.16439	10.0024	20.4167	10.2262	19.5617
	206	1.06829	1.21572	1.1003	1.17099	9.99923	20.4241	10.2988	19.6727
	207	1.06809	1.216	1.10743	1.177	9.99732	20.4287	10.3655	19.7736
	208	1.06815	1.21622	1.11459	1.1824	9.99792	20.4326	10.4326	19.8644
	209	1.06818	1.21698	1.1218	1.1872	9.99816	20.4453	10.5	19.9449
	210	1.06833	1.21317	1.12881	1.19093	9.9996	20.3812	10.5657	20.0077
	211	1.07583	1.21454	1.12994	1.18819	10.0698	20.4043	10.5762	19.9616
	212	1.07618	1.21882	1.13206	1.18546	10.073	20.4763	10.596	19.9157
	213	1.07625	1.21739	1.13424	1.1825	10.0737	20.4522	10.6165	19.8659
	214	1.08211	1.21813	1.1365	1.17934	10.1285	20.4646	10.6377	19.8129
	215	1.08283	1.22054	1.13882	1.17597	10.1353	20.505	10.6593	19.7563
	216	1.08337	1.2217	1.1412	1.17236	10.1404	20.5245	10.6816	19.6957
	217	1.08357	1.22277	1.14364	1.16865	10.1422	20.5425	10.7045	19.6333
	218	1.08373	1.22383	1.14613	1.16482	10.1437	20.5603	10.7278	19.569
	219	1.08385	1.22478	1.14864	1.16108	10.1449	20.5763	10.7513	19.5062
	220	1.07936	1.2161	1.15173	1.16174	10.1028	20.4305	10.7802	19.5172
	221	1.11026	1.148	1.15562	1.16858	10.392	19.2864	10.8166	19.6322
	222	1.11175	1.146	1.15993	1.17563	10.4059	19.2528	10.8569	19.7506
	223	1.11281	1.144	1.16502	1.18276	10.4159	19.2192	10.9045	19.8703
	224	1.11416	1.142	1.1709	1.1902	10.4286	19.1856	10.9596	19.9954
	225	1.11521	1.14	1.17729	1.19822	10.4384	19.152	11.0195	20.1301
	226	1.11629	1.138	1.18445	1.20633	10.4485	19.1184	11.0865	20.2663
	227	1.11707	1.136	1.19238	1.21452	10.4557	19.0848	11.1607	20.4039
	228	1.11788	1.134	1.2011	1.2228	10.4633	19.0512	11.2423	20.5431
	229	1.11849	1.13603	1.21006	1.23262	10.4691	19.0853	11.3262	20.708
	230	1.13	1.23101	1.22037	1.23925	10.5768	20.681	11.4226	20.8194
	231	1.146	1.35994	1.23035	1.24732	10.7266	22.8471	11.516	20.955
	232	1.162	1.36567	1.23823	1.2584	10.8763	22.9433	11.5898	21.1411
	233	1.178	1.37165	1.24549	1.26935	11.0261	23.0437	11.6578	21.3251
	234	1.194	1.37696	1.25215	1.28021	11.1758	23.1329	11.7201	21.5075
	235	1.21	1.39002	1.25819	1.29133	11.3256	23.3523	11.7767	21.6944
	236	1.226	1.39433	1.26363	1.30251	11.4754	23.4248	11.8276	21.8821
	237	1.242	1.39737	1.26846	1.31349	11.6251	23.4758	11.8728	22.0667
	238	1.258	1.40039	1.27271	1.32431	11.7749	23.5265	11.9126	22.2485
	239	1.26297	1.43422	1.27637	1.33492	11.8214	24.0948	11.9468	22.4267
	240	1.29	1.36696	1.27944	1.34371	12.0744	22.9649	11.9756	22.5744
	241	1.279	1.38913	1.28399	1.36093	11.9714	23.3373	12.0181	22.8636
	242	1.268	1.38554	1.28979	1.37168	11.8685	23.277	12.0724	23.0443
	243	1.257	1.38083	1.29665	1.3818	11.7655	23.198	12.1366	23.2142
	244	1.246	1.37676	1.30305	1.39131	11.6626	23.1296	12.1966	23.3739
	245	1.235	1.38047	1.30874	1.40027	11.5596	23.1918	12.2498	23.5245
	246	1.224	1.3796	1.31339	1.40914	11.4566	23.1772	12.2933	23.6735
	247	1.213	1.37353	1.31732	1.41762	11.3537	23.0753	12.3301	23.8159
	248	1.202	1.36797	1.32056	1.42579	11.2507	22.9818	12.3604	23.9532
	249	1.191	1.3614	1.32309	1.4337	11.1478	22.8715	12.3841	24.0862
	250	1.18	1.32455	1.3294	1.44097	11.0448	22.2524	12.4432	24.2083
	251	1.221	1.60009	1.33426	1.45114	11.4286	26.8815	12.4887	24.3791
	252	1.262	1.59054	1.33959	1.46004	11.8123	26.7211	12.5386	24.5287
	253	1.29919	1.58247	1.34536	1.46888	12.1604	26.5856	12.5926	24.6772
	254	1.30611	1.57553	1.35169	1.4777	12.2252	26.4689	12.6518	24.8254
	255	1.30784	1.5691	1.36248	1.48648	12.2414	26.3608	12.7528	24.9729
	256	1.30294	1.58017	1.37597	1.49486	12.1956	26.5468	12.8791	25.1136
	257	1.3047	1.5761	1.39006	1.50304	12.212	26.4785	13.011	25.251
	258	1.30674	1.57257	1.40477	1.51127	12.2311	26.4191	13.1486	25.3893
	259	1.30869	1.57009	1.42006	1.51953	12.2494	26.3775	13.2918	25.528
	260	1.38908	1.59	1.42002	1.52786	13.0018	26.712	13.2914	25.668
	261	1.38731	1.585	1.40993	1.53735	12.9852	26.628	13.1969	25.8274
	262	1.38563	1.58	1.39775	1.53342	12.9695	26.544	13.0829	25.7615
	263	1.38345	1.575	1.38348	1.52939	12.9491	26.46	12.9493	25.6937
	264	1.38357	1.57	1.36731	1.52517	12.9502	26.376	12.798	25.6228
	265	1.46182	1.565	1.35076	1.52071	13.6826	26.292	12.6431	25.548
	266	1.50487	1.56	1.33888	1.516	14.0856	26.208	12.5319	25.4687
	267	1.5059	1.555	1.32707	1.51021	14.0952	26.124	12.4214	25.3714
	268	1.50717	1.55	1.31499	1.50404	14.1072	26.04	12.3083	25.2679
	269	1.50792	1.545	1.30264	1.49749	14.1141	25.956	12.1927	25.1578
	270	1.19028	1.54	1.28976	1.49049	11.141	25.872	12.0721	25.0402
	271	0.978022	1.528	1.2743	1.48312	9.15429	25.6704	11.9274	24.9164
	272	0.977387	1.516	1.25863	1.47654	9.14834	25.4688	11.7807	24.8059
	273	0.976496	1.504	1.24273	1.47076	9.14	25.2672	11.632	24.7087
	274	0.975803	1.492	1.22666	1.46577	9.13352	25.0656	11.4815	24.6249
	275	0.975045	1.48	1.21029	1.46157	9.12642	24.864	11.3283	24.5543
	276	1.07017	1.468	1.18971	1.45816	10.0168	24.6624	11.1357	24.4971
	277	1.06677	1.456	1.16623	1.45555	9.98496	24.4608	10.9159	24.4533
	278	1.06307	1.444	1.14242	1.45373	9.95031	24.2592	10.6931	24.4227
	279	1.05961	1.432	1.1183	1.45271	9.91793	24.0576	10.4673	24.4055
	280	1.05103	1.42	1.09245	1.45247	9.8376	23.856	10.2253	24.4015
	281	1.07982	1.432	1.08228	1.45168	10.1072	24.0576	10.1301	24.3882
	282	1.07377	1.444	1.08265	1.45065	10.0505	24.2592	10.1336	24.371
	283	1.0677	1.456	1.08301	1.44939	9.99371	24.4608	10.137	24.3498
	284	1.06188	1.468	1.08337	1.4479	9.93922	24.6624	10.1404	24.3247
	285	1.05608	1.48	1.08374	1.44618	9.88487	24.864	10.1438	24.2957
	286	1.05022	1.492	1.08491	1.44422	9.83004	25.0656	10.1547	24.2628
	287	1.03514	1.504	1.08133	1.44202	9.68895	25.2672	10.1213	24.226
	288	1.02971	1.516	1.07794	1.4396	9.63807	25.4688	10.0895	24.1853
	289	1.02462	1.528	1.07465	1.43694	9.59043	25.6704	10.0587	24.1406
	290	0.990792	1.54	1.07212	1.43405	9.27382	25.872	10.035	24.092
	291	0.986801	1.523	1.07167	1.43153	9.23646	25.5864	10.0308	24.0497
	292	0.985545	1.506	1.06966	1.42826	9.2247	25.3008	10.012	23.9948
	293	0.984503	1.489	1.06757	1.42425	9.21495	25.0152	9.99246	23.9275
	294	0.983781	1.472	1.06569	1.4195	9.20819	24.7296	9.97486	23.8475
	295	0.983186	1.455	1.06399	1.41399	9.20262	24.444	9.95899	23.7551
	296	0.998352	1.438	1.06262	1.40774	9.34457	24.1584	9.94614	23.6501
	297	0.998666	1.421	1.06093	1.40074	9.34751	23.8728	9.9303	23.5325
	298	0.998825	1.404	1.05981	1.393	9.34901	23.5872	9.91977	23.4024
	299	0.997318	1.387	1.05874	1.38451	9.3349	23.3016	9.90976	23.2598
	300	1.00897	1.37	1.07343	1.38196	9.44397	23.016	10.0473	23.217
	301	1.04193	1.366	1.09085	1.39125	9.75247	22.9488	10.2103	23.373
	302	1.03977	1.362	1.1085	1.40155	9.73224	22.8816	10.3755	23.5461
	303	1.03191	1.358	1.12626	1.41296	9.65872	22.8144	10.5418	23.7377
	304	1.03009	1.354	1.14417	1.4255	9.64169	22.7472	10.7095	23.9485
	305	1.02798	1.35	1.16223	1.4392	9.62185	22.68	10.8785	24.1785
	306	1.02861	1.346	1.18172	1.45597	9.62777	22.6128	11.0609	24.4603
	307	1.01636	1.342	1.2005	1.47393	9.51316	22.5456	11.2367	24.7621
	308	1.01265	1.338	1.22507	1.49292	9.47841	22.4784	11.4666	25.0811
	309	1.00831	1.334	1.25062	1.51172	9.43778	22.4112	11.7058	25.3968
	310	1.31857	1.47337	1.27725	1.54906	12.3419	24.7526	11.955	26.0242
	311	1.33924	1.73908	1.30464	1.58414	12.5353	29.2165	12.2115	26.6135
	312	1.3398	1.74385	1.33174	1.61962	12.5405	29.2966	12.4651	27.2096
	313	1.34096	1.75061	1.3603	1.65512	12.5514	29.4103	12.7324	27.8061
	314	1.34279	1.75789	1.3906	1.69078	12.5685	29.5326	13.016	28.405
	315	1.34503	1.76555	1.42234	1.72631	12.5895	29.6613	13.3131	29.002
	316	1.37297	1.81463	1.45553	1.76185	12.851	30.4858	13.6238	29.5991
	317	1.37416	1.82309	1.49004	1.79739	12.8622	30.628	13.9468	30.1961
	318	1.49	1.82817	1.52628	1.83239	13.9464	30.7133	14.286	30.7841
	319	1.51	1.80689	1.56213	1.86799	14.1336	30.3558	14.6216	31.3822
	320	1.53	2.18759	1.59281	1.88972	14.3208	36.7516	14.9087	31.7474
	321	1.557	2.12205	1.60724	1.90594	14.5735	35.6504	15.0438	32.0198
	322	1.584	2.12675	1.62061	1.91074	14.8262	35.7293	15.169	32.1004
	323	1.611	2.1232	1.63394	1.9163	15.079	35.6698	15.2937	32.1938
	324	1.638	2.12233	1.64719	1.92252	15.3317	35.6552	15.4177	32.2983
	325	1.665	2.11579	1.66291	1.92938	15.5844	35.5453	15.5649	32.4136
	326	1.692	2.11202	1.67896	1.93686	15.8371	35.482	15.715	32.5393
	327	1.719	2.10788	1.69369	1.94304	16.0898	35.4124	15.8529	32.643
	328	1.74122	2.09232	1.70837	1.9498	16.2978	35.1509	15.9903	32.7566
	329	1.72992	2.10129	1.71736	1.9573	16.192	35.3017	16.0744	32.8826
	330	1.622	1.8	1.72264	1.96677	15.1819	30.24	16.1239	33.0418
	331	1.60724	1.821	1.7247	1.95872	15.0438	30.5928	16.1432	32.9065
	332	1.60674	1.842	1.72668	1.95396	15.0391	30.9456	16.1618	32.8266
	333	1.60633	1.863	1.72691	1.94922	15.0352	31.2984	16.1639	32.7468
	334	1.60604	1.884	1.72539	1.94487	15.0326	31.6512	16.1496	32.6738
	335	1.6573	1.905	1.72174	1.9408	15.5123	32.004	16.1155	32.6054
	336	1.66599	1.926	1.71641	1.93726	15.5936	32.3568	16.0656	32.546
	337	1.66761	1.947	1.69651	1.93413	15.6088	32.7096	15.8794	32.4934
	338	1.66788	1.968	1.68858	1.93143	15.6114	33.0624	15.8051	32.4481
	339	1.66977	1.989	1.67725	1.92969	15.6291	33.4152	15.6991	32.4188
	340	1.61573	2.01	1.68035	1.92777	15.1232	33.768	15.728	32.3865
	341	1.57121	2.015	1.69298	1.93915	14.7066	33.852	15.8463	32.5777
	342	1.59668	2.02	1.70651	1.9488	14.9449	33.936	15.973	32.7399
	343	1.58857	2.025	1.72677	1.96084	14.869	34.02	16.1626	32.9422
	344	1.58043	2.03	1.74625	1.97281	14.7928	34.104	16.3449	33.1431
	345	1.56508	2.035	1.76494	1.98571	14.6491	34.188	16.5199	33.3599
	346	1.55838	2.04	1.78028	1.99901	14.5864	34.272	16.6634	33.5834
	347	1.29399	2.045	1.79437	2.01187	12.1117	34.356	16.7953	33.7993
	348	1.56025	2.05	1.80759	2.02139	14.604	34.44	16.9191	33.9594
	349	1.51464	2.055	1.82	2.03018	14.177	34.524	17.0352	34.107
	350	1.79185	2.06	1.82491	2.02852	16.7717	34.608	17.0812	34.0791
	351	1.87472	2.044	1.817	2.02208	17.5474	34.3392	17.0072	33.9709
	352	1.87793	2.028	1.81213	2.0141	17.5775	34.0704	16.9615	33.8369
	353	2.012	2.10012	1.80594	2.00459	18.8323	35.282	16.9036	33.6771
	354	1.996	2.11948	1.80018	1.99353	18.6826	35.6072	16.8497	33.4914
	355	1.98	2.16067	1.79502	1.98094	18.5328	36.2992	16.8014	33.2798
	356	1.964	2.19016	1.78695	1.96681	18.383	36.7946	16.7258	33.0424
	357	1.948	2.20158	1.77928	1.95114	18.2333	36.9866	16.6541	32.7791
	358	1.932	2.15129	1.78504	1.93392	18.0835	36.1417	16.708	32.4899
	359	1.916	2.15639	1.77778	1.91517	17.9338	36.2274	16.64	32.1749
	360	1.76819	1.95331	1.76493	1.89488	16.5502	32.8157	16.5197	31.834
	361	1.45748	1.872	1.72943	1.87329	13.642	31.4496	16.1875	31.4712
	362	1.47368	1.844	1.69008	1.85137	13.7937	30.9792	15.8191	31.1029
	363	1.47282	1.816	1.65131	1.82912	13.7856	30.5088	15.4563	30.7292
	364	1.47342	1.788	1.60615	1.80243	13.7913	30.0384	15.0336	30.2808
	365	1.47712	1.76	1.56271	1.77377	13.8258	29.568	14.6269	29.7993
	366	1.40368	1.732	1.5203	1.74211	13.1384	29.0976	14.23	29.2675
	367	1.40506	1.704	1.47901	1.70801	13.1514	28.6272	13.8435	28.6946
	368	1.40919	1.676	1.43848	1.6723	13.19	28.1568	13.4642	28.0947
	369	1.4149	1.648	1.39903	1.63821	13.2434	27.6864	13.0949	27.5218
	370	1.2576	1.62	1.3664	1.60795	11.7711	27.216	12.7895	27.0135
	371	1.08181	1.597	1.34361	1.59002	10.1257	26.8296	12.5762	26.7124
	372	1.08744	1.574	1.33669	1.57622	10.1784	26.4432	12.5114	26.4805
	373	1.10254	1.551	1.3293	1.5638	10.3198	26.0568	12.4422	26.2718
	374	1.10857	1.528	1.32148	1.55156	10.3763	25.6704	12.369	26.0663
	375	1.12691	1.505	1.31397	1.54072	10.5479	25.284	12.2987	25.884
	376	1.13179	1.482	1.30663	1.53123	10.5935	24.8976	12.2301	25.7247
	377	1.13795	1.459	1.30337	1.5231	10.6512	24.5112	12.1995	25.588
	378	1.13724	1.436	1.29981	1.51601	10.6445	24.1248	12.1663	25.469
	379	1.14287	1.42028	1.29571	1.51079	10.6973	23.8607	12.1278	25.3812
	380	1.26332	1.50766	1.27023	1.49549	11.8247	25.3287	11.8893	25.1242
	381	1.31227	1.56902	1.2527	1.4814	12.2829	26.3595	11.7253	24.8876
	382	1.31893	1.5761	1.24408	1.4683	12.3452	26.4785	11.6446	24.6674
	383	1.32589	1.57768	1.23546	1.45617	12.4103	26.5051	11.5639	24.4636
	384	1.31639	1.55373	1.2261	1.44502	12.3214	26.1026	11.4763	24.2763
	385	1.32317	1.5554	1.21687	1.43485	12.3849	26.1308	11.3899	24.1055
	386	1.33045	1.55673	1.20693	1.42566	12.4531	26.1531	11.2968	23.9511
	387	1.33831	1.55751	1.19717	1.41745	12.5266	26.1662	11.2055	23.8132
	388	1.334	1.55219	1.18751	1.41022	12.4862	26.0767	11.1151	23.6918
	389	1.327	1.56394	1.17831	1.40397	12.4207	26.2742	11.029	23.5868
	390	0.905208	1.32	1.18591	1.40651	8.47275	22.176	11.1001	23.6293
	391	0.907052	1.318	1.18775	1.40467	8.49001	22.1424	11.1173	23.5984
	392	0.90928	1.316	1.18713	1.39993	8.51086	22.1088	11.1116	23.5187
	393	0.914959	1.314	1.18619	1.39493	8.56402	22.0752	11.1027	23.4348
	394	0.91536	1.312	1.18489	1.38981	8.56777	22.0416	11.0906	23.3488
	395	0.924043	1.31	1.18407	1.38581	8.64904	22.008	11.0829	23.2816
	396	0.927943	1.308	1.18291	1.38172	8.68554	21.9744	11.0721	23.2129
	397	0.936593	1.306	1.18139	1.37745	8.76651	21.9408	11.0578	23.1411
	398	0.944781	1.304	1.17948	1.37335	8.84315	21.9072	11.0399	23.0723
	399	0.953215	1.302	1.17778	1.36971	8.92209	21.8736	11.024	23.0111
	400	1.29486	1.47454	1.16161	1.37517	12.1199	24.7724	10.8727	23.1029
	401	1.3	1.46822	1.17598	1.40454	12.168	24.6661	11.0072	23.5962
	402	1.3	1.46737	1.19043	1.43448	12.168	24.6519	11.1424	24.0993
	403	1.3	1.46905	1.20455	1.46494	12.168	24.68	11.2746	24.611
	404	1.3	1.46784	1.22018	1.49579	12.168	24.6596	11.4209	25.1293
	405	1.3	1.46795	1.23582	1.52706	12.168	24.6615	11.5672	25.6546
	406	1.3	1.46776	1.25101	1.55841	12.168	24.6584	11.7095	26.1813
	407	1.3	1.46511	1.26663	1.59003	12.168	24.6138	11.8557	26.7126
	408	1.3	1.46969	1.28128	1.62241	12.168	24.6908	11.9928	27.2565
	409	1.3	1.4741	1.29587	1.6548	12.168	24.7649	12.1294	27.8006
	410	1.00356	1.68111	1.3119	1.69142	9.39331	28.2427	12.2794	28.4158
	411	1.19269	1.94956	1.31226	1.72614	11.1636	32.7527	12.2828	28.9992
	412	1.19607	1.96005	1.31246	1.76133	11.1952	32.9288	12.2846	29.5903
	413	1.19182	1.96894	1.31276	1.79672	11.1554	33.0782	12.2874	30.1849
	414	1.22752	1.9754	1.31316	1.83212	11.4896	33.1867	12.2912	30.7795
	415	1.22821	1.98247	1.31366	1.86782	11.4961	33.3054	12.2959	31.3794
	416	1.228	1.98214	1.31426	1.90351	11.4941	33.2999	12.3015	31.979
	417	1.24044	1.98591	1.31496	1.94061	11.6105	33.3634	12.308	32.6023
	418	1.22959	2.00017	1.31405	1.97781	11.5089	33.6029	12.2995	33.2272
	419	1.23668	1.9984	1.30632	2.01435	11.5753	33.5732	12.2271	33.8411
	420	1.27395	2.08704	1.30696	2.02629	11.9242	35.0623	12.2332	34.0416
	421	1.302	2.21908	1.32303	2.04321	12.1867	37.2805	12.3836	34.3259
	422	1.304	2.22253	1.32989	2.04778	12.2054	37.3386	12.4478	34.4027
	423	1.306	2.22611	1.33684	2.05021	12.2242	37.3987	12.5128	34.4434
	424	1.308	2.22793	1.34425	2.04469	12.2429	37.4292	12.5822	34.3508
	425	1.31	2.23337	1.35012	2.04526	12.2616	37.5206	12.6371	34.3604
	426	1.312	2.23308	1.35621	2.04546	12.2803	37.5158	12.6941	34.3637
	427	1.314	2.26318	1.36256	2.04473	12.299	38.0214	12.7535	34.3515
	428	1.28168	2.26266	1.36853	2.0428	11.9965	38.0127	12.8095	34.319
	429	1.14544	2.2531	1.3753	2.03913	10.7213	37.8521	12.8728	34.2573
	430	1.31286	1.72996	1.38197	2.0408	12.2883	29.0633	12.9352	34.2855
	431	1.325	2.0439	1.38702	2.03416	12.402	34.3374	12.9825	34.1739
	432	1.33	2.04752	1.39092	2.02063	12.4488	34.3983	13.019	33.9466
	433	1.335	2.01209	1.39497	2.0069	12.4956	33.8031	13.0569	33.7158
	434	1.34	1.85071	1.39917	1.9934	12.5424	31.092	13.0962	33.4892
	435	1.345	1.9876	1.40352	1.97913	12.5892	33.3917	13.1369	33.2493
	436	1.35	1.98677	1.40801	1.96087	12.636	33.3778	13.179	32.9427
	437	1.355	1.96654	1.41266	1.94344	12.6828	33.0378	13.2225	32.6497
	438	1.36	1.94446	1.41746	1.92889	12.7296	32.667	13.2675	32.4053
	439	1.365	1.92142	1.42413	1.91424	12.7764	32.2799	13.3298	32.1592
	440	1.37	2.03433	1.43289	1.87691	12.8232	34.1768	13.4119	31.532
	441	1.375	1.94464	1.43835	1.87212	12.87	32.6699	13.463	31.4517
	442	1.38	1.92907	1.4433	1.85292	12.9168	32.4084	13.5093	31.129
	443	1.385	1.928	1.4481	1.83375	12.9636	32.3904	13.5542	30.8069
	444	1.39	1.93688	1.45275	1.81632	13.0104	32.5396	13.5977	30.5142
	445	1.395	1.92184	1.45725	1.80199	13.0572	32.2869	13.6398	30.2734
	446	1.4	1.84199	1.4616	1.78224	13.104	30.9454	13.6805	29.9416
	447	1.405	1.85928	1.46579	1.76259	13.1508	31.2358	13.7198	29.6116
	448	1.41	1.95122	1.46984	1.74414	13.1976	32.7804	13.7577	29.3016
	449	1.415	1.94861	1.45764	1.72052	13.2444	32.7366	13.6435	28.9048
	450	1.32081	1.45274	1.45559	1.70361	12.3628	24.406	13.6244	28.6206
	451	1.422	1.62741	1.45308	1.69993	13.3099	27.3404	13.6008	28.5588
	452	1.424	1.63217	1.45051	1.70059	13.3286	27.4204	13.5768	28.5698
	453	1.426	1.63647	1.44783	1.70312	13.3474	27.4926	13.5517	28.6124
	454	1.428	1.63858	1.44368	1.70026	13.3661	27.5282	13.5129	28.5643
	455	1.43	1.5434	1.44176	1.69907	13.3848	25.9291	13.4949	28.5444
	456	1.432	1.56419	1.44034	1.68863	13.4035	26.2783	13.4816	28.369
	457	1.434	1.56559	1.43806	1.68062	13.4222	26.302	13.4602	28.2344
	458	1.436	1.57098	1.43486	1.66969	13.441	26.3925	13.4302	28.0508
	459	1.11584	1.438	1.43092	1.65369	10.4442	24.1584	13.3934	27.7819
	460	1.3241	1.55875	1.4172	1.63183	12.3936	26.187	13.265	27.4147
	461	1.31964	1.95547	1.41427	1.63408	12.3518	32.8519	13.2376	27.4525
	462	1.32364	1.95875	1.40875	1.62916	12.3893	32.9069	13.1859	27.3699
	463	1.32649	1.98344	1.39975	1.625	12.4159	33.3218	13.1017	27.3001
	464	1.30197	1.86662	1.39172	1.62162	12.1865	31.3593	13.0265	27.2433
	465	1.35148	1.91144	1.37182	1.61913	12.6498	32.1121	12.8402	27.2013
	466	1.36659	1.69796	1.34864	1.62205	12.7913	28.5257	12.6232	27.2504
	467	1.35441	1.67023	1.32508	1.62498	12.6773	28.0599	12.4028	27.2996
	468	1.34093	1.62506	1.30118	1.62882	12.5511	27.3009	12.1791	27.3642
	469	1.33126	1.60805	1.27707	1.63339	12.4606	27.0153	11.9533	27.441
	470	1.14059	1.48	1.26212	1.64514	10.6759	24.864	11.8135	27.6384
	471	1.2622	1.501	1.23314	1.65075	11.8142	25.2168	11.5422	27.7327
	472	1.31148	1.522	1.20435	1.63734	12.2754	25.5696	11.2727	27.5074
	473	1.24407	1.543	1.17651	1.62327	11.6445	25.9224	11.0121	27.2709
	474	1.26533	1.564	1.14866	1.60753	11.8435	26.2752	10.7514	27.0065
	475	1.02982	1.585	1.12326	1.59673	9.63911	26.628	10.5137	26.825
	476	0.966336	1.606	1.09662	1.58332	9.04491	26.9808	10.2644	26.5998
	477	0.960794	1.627	1.06931	1.57936	8.99303	27.3336	10.0087	26.5332
	478	0.95594	1.648	1.04273	1.57618	8.9476	27.6864	9.75991	26.4797
	479	0.953553	1.669	1.01541	1.57459	8.92526	28.0392	9.50427	26.4531
	480	0.816924	1.69	0.989939	1.57328	7.6464	28.392	9.26583	26.4311
	481	0.74429	1.679	0.973797	1.5786	6.96655	28.2072	9.11474	26.5204
	482	0.743745	1.668	0.952115	1.58359	6.96145	28.0224	8.9118	26.6043
	483	0.766654	1.657	0.928591	1.58825	7.17588	27.8376	8.69162	26.6826
	484	0.769393	1.646	0.907176	1.59259	7.20152	27.6528	8.49117	26.7555
	485	0.793943	1.635	0.885213	1.5966	7.43131	27.468	8.2856	26.8229
	486	0.818614	1.624	0.875576	1.60028	7.66223	27.2832	8.19539	26.8848
	487	0.820212	1.613	0.869639	1.60364	7.67718	27.0984	8.13982	26.9412
	488	0.822642	1.602	0.864597	1.60667	7.69993	26.9136	8.09263	26.9921
	489	0.794571	1.591	0.860484	1.60938	7.43719	26.7288	8.05413	27.0376
	490	0.821676	1.58	0.859095	1.61176	7.69089	26.544	8.04112	27.0776
	491	0.817676	1.594	0.84985	1.61344	7.65345	26.7792	7.95459	27.1058
	492	0.828478	1.608	0.844358	1.61591	7.75455	27.0144	7.90319	27.1473
	493	0.840912	1.622	0.838989	1.61918	7.87094	27.2496	7.85293	27.2021
	494	0.815672	1.636	0.832507	1.62323	7.63469	27.4848	7.79226	27.2703
	495	0.825989	1.65	0.82449	1.62808	7.73126	27.72	7.71723	27.3518
	496	0.837042	1.664	0.81528	1.63373	7.83472	27.9552	7.63102	27.4466
	497	0.84756	1.678	0.80486	1.64016	7.93316	28.1904	7.53349	27.5548
	498	0.859941	1.692	0.788346	1.64739	8.04905	28.4256	7.37892	27.6762
	499	0.873654	1.706	0.771685	1.65542	8.1774	28.6608	7.22297	27.811
	500	0.925767	1.72	0.755456	1.66423	8.66518	28.896	7.07107	27.9591
	501	0.631993	1.726	0.749279	1.67365	5.91545	28.9968	7.01325	28.1174
	502	0.634435	1.732	0.742965	1.68252	5.93831	29.0976	6.95415	28.2663
	503	0.636333	1.738	0.735592	1.69082	5.95607	29.1984	6.88514	28.4058
	504	0.63699	1.744	0.727625	1.69856	5.96222	29.2992	6.81057	28.5358
	505	0.609025	1.75	0.720585	1.70575	5.70047	29.4	6.74468	28.6565
	506	0.60971	1.756	0.71258	1.71237	5.70689	29.5008	6.66975	28.7678
	507	0.610176	1.762	0.70362	1.71843	5.71125	29.6016	6.58588	28.8697
	508	0.489857	1.768	0.693836	1.72394	4.58506	29.7024	6.49431	28.9621
	509	0.489349	1.774	0.683631	1.72888	4.58031	29.8032	6.39878	29.0452
	510	0.469942	1.78	0.673731	1.73326	4.39865	29.904	6.30612	29.1188
	511	0.698092	1.782	0.666355	1.73686	6.53414	29.9376	6.23708	29.1792
	512	0.69138	1.784	0.673767	1.74003	6.47131	29.9712	6.30646	29.2325
	513	0.680987	1.786	0.681116	1.74278	6.37404	30.0048	6.37525	29.2787
	514	0.681538	1.788	0.688474	1.74511	6.3792	30.0384	6.44412	29.3179
	515	0.674849	1.79	0.695927	1.74702	6.31658	30.072	6.51387	29.35
	516	0.665849	1.792	0.704972	1.74852	6.23235	30.1056	6.59854	29.3751
	517	0.657812	1.794	0.714236	1.74959	6.15712	30.1392	6.68525	29.3931
	518	0.651843	1.796	0.723569	1.75024	6.10125	30.1728	6.7726	29.4041
	519	0.65579	1.798	0.738986	1.75048	6.1382	30.2064	6.91691	29.408
	520	0.675625	1.8	0.754203	1.75029	6.32385	30.24	7.05934	29.4049
	521	0.778215	1.797	0.768688	1.74936	7.2841	30.1896	7.19492	29.3892
	522	0.780261	1.794	0.771801	1.74786	7.30325	30.1392	7.22405	29.3641
	523	0.781451	1.791	0.775313	1.74581	7.31438	30.0888	7.25693	29.3296
	524	0.783521	1.788	0.779574	1.7432	7.33376	30.0384	7.29681	29.2858
	525	0.786069	1.785	0.783902	1.74003	7.35761	29.988	7.33732	29.2325
	526	0.789969	1.782	0.788606	1.7363	7.39411	29.9376	7.38135	29.1698
	527	0.795018	1.779	0.793783	1.73201	7.44137	29.8872	7.42981	29.0977
	528	0.796873	1.776	0.797527	1.72715	7.45873	29.8368	7.46485	29.0162
	529	0.798269	1.773	0.801615	1.72174	7.4718	29.7864	7.50312	28.9253
	530	0.79375	1.77	0.804709	1.71577	7.4295	29.736	7.53208	28.825
	531	0.7597	1.76	0.845117	1.71008	7.11079	29.568	7.9103	28.7294
	532	0.760352	1.75	0.88049	1.70491	7.1169	29.4	8.24138	28.6424
	533	0.761641	1.74	0.91577	1.70024	7.12896	29.232	8.5716	28.5641
	534	0.76622	1.73	0.950868	1.69609	7.17182	29.064	8.90013	28.4943
	535	0.768121	1.72	0.985768	1.69245	7.18961	28.896	9.22678	28.4332
	536	0.76894	1.71	1.0195	1.68933	7.19728	28.728	9.54252	28.3807
	537	0.769421	1.7	1.053	1.68671	7.20178	28.56	9.85607	28.3368
	538	0.732704	1.69	1.08623	1.68462	6.85811	28.392	10.1671	28.3015
	539	0.733621	1.68	1.11935	1.68303	6.8667	28.224	10.4771	28.2749
	540	0.717683	1.67	1.13484	1.68196	6.71751	28.056	10.6221	28.2569
	541	1.48395	1.678	1.16309	1.68093	13.8898	28.1904	10.8865	28.2396
	542	1.48581	1.686	1.19298	1.68028	13.9072	28.3248	11.1663	28.2287
	543	1.486	1.694	1.22277	1.68	13.909	28.4592	11.4452	28.224
	544	1.48356	1.702	1.25045	1.68009	13.8861	28.5936	11.7042	28.2255
	545	1.48165	1.71	1.27899	1.68056	13.8683	28.728	11.9714	28.2334
	546	1.46085	1.718	1.31076	1.6814	13.6735	28.8624	12.2687	28.2475
	547	1.46009	1.726	1.34203	1.68261	13.6664	28.9968	12.5614	28.2679
	548	1.45978	1.734	1.37304	1.6842	13.6636	29.1312	12.8517	28.2945
	549	1.45946	1.742	1.40483	1.68616	13.6606	29.2656	13.1493	28.3274
	550	1.10816	1.75	1.42941	1.68849	10.3724	29.4	13.3793	28.3666
	551	1.35873	1.748	1.47112	1.69096	12.7177	29.3664	13.7697	28.4081
	552	1.35764	1.746	1.47464	1.69273	12.7075	29.3328	13.8026	28.4379
	553	1.35636	1.744	1.47842	1.69398	12.6955	29.2992	13.838	28.4588
	554	1.31534	1.742	1.48254	1.69541	12.3116	29.2656	13.8766	28.4829
	555	1.33712	1.74	1.48701	1.69691	12.5154	29.232	13.9184	28.508
	556	1.40369	1.738	1.49322	1.69833	13.1386	29.1984	13.9765	28.5319
	557	1.39434	1.736	1.50084	1.6966	13.051	29.1648	14.0479	28.5029
	558	1.38987	1.734	1.50886	1.69456	13.0092	29.1312	14.1229	28.4686
	559	1.36866	1.732	1.51722	1.69143	12.8106	29.0976	14.2012	28.4161
	560	1.22519	1.73	1.52548	1.68834	11.4677	29.064	14.2785	28.3641
	561	1.55207	1.723	1.52712	1.70262	14.5273	28.9464	14.2938	28.604
	562	1.5543	1.716	1.51642	1.71697	14.5482	28.8288	14.1937	28.8452
	563	1.56154	1.71269	1.50592	1.7314	14.616	28.7731	14.0954	29.0876
	564	1.56845	1.7248	1.49566	1.74591	14.6807	28.9766	13.9994	29.3313
	565	1.57295	1.73401	1.48756	1.76049	14.7228	29.1314	13.9236	29.5763
	566	1.6058	1.7405	1.47661	1.77516	15.0303	29.2405	13.8211	29.8227
	567	1.61336	1.681	1.46235	1.78991	15.101	28.2408	13.6876	30.0705
	568	1.62053	1.68218	1.44843	1.80475	15.1682	28.2607	13.5573	30.3198
	569	1.62694	1.667	1.43475	1.81967	15.2281	28.0056	13.4292	30.5704
	570	1.62473	1.67566	1.4202	1.83467	15.2074	28.1511	13.2931	30.8224
	571	1.14091	2.05617	1.41258	1.84975	10.6789	34.5436	13.2217	31.0758
	572	1.14471	2.05572	1.38851	1.86515	10.7144	34.5361	12.9964	31.3345
	573	1.1477	2.05533	1.36434	1.88086	10.7425	34.5296	12.7703	31.5984
	574	1.15105	2.055	1.33969	1.8967	10.7738	34.524	12.5395	31.8646
	575	1.15333	2.05471	1.30696	1.91196	10.7951	34.5192	12.2331	32.1209
	576	1.11808	2.05447	1.29146	1.92674	10.4652	34.5151	12.088	32.3693
	577	1.11837	2.05425	1.27463	1.94118	10.4679	34.5113	11.9306	32.6119
	578	1.11593	2.05404	1.25698	1.95835	10.4451	34.5079	11.7654	32.9002
	579	1.11619	2.05384	1.23851	1.97541	10.4476	34.5045	11.5924	33.1869
	580	1.07766	2.05363	1.20356	1.99313	10.0869	34.5009	11.2653	33.4846
	581	1.07271	2.05339	1.17005	2.0104	10.0405	34.4969	10.9516	33.7747
	582	1.07053	2.05311	1.16064	2.00987	10.0202	34.4923	10.8636	33.7658
	583	1.07094	2.05278	1.15104	2.00931	10.024	34.4867	10.7737	33.7564
	584	1.06828	2.05237	1.14131	2.00872	9.9991	34.4799	10.6826	33.7465
	585	0.913693	2.05188	1.13148	2.00809	8.55216	34.4716	10.5907	33.7359
	586	1.26289	2.05102	1.12166	2.00742	11.8206	34.4572	10.4987	33.7247
	587	1.26926	2.05004	1.11379	2.00671	11.8803	34.4407	10.4251	33.7128
	588	1.26031	2.04902	1.10612	2.00596	11.7965	34.4235	10.3533	33.7001
	589	1.25094	2.04798	1.09879	2.00516	11.7088	34.4061	10.2846	33.6867
	590	0.927874	2.04694	1.07109	2.00431	8.6849	34.3885	10.0254	33.6725
	591	0.954317	2.04588	1.05573	2.00339	8.93241	34.3708	9.88166	33.6569
	592	0.95273	2.04482	1.04037	2.00246	8.91755	34.3529	9.73787	33.6413
	593	0.952615	2.04374	1.02501	2.00153	8.91648	34.3348	9.59408	33.6257
	594	0.953051	2.04265	1.00965	2.0006	8.92056	34.3164	9.45029	33.6101
	595	0.954496	2.04154	0.994284	1.99968	8.93409	34.2978	9.3065	33.5945
	596	0.956813	2.04041	0.978921	1.99875	8.95577	34.2789	9.16271	33.579
	597	0.960723	2.03926	0.963559	1.99782	8.99237	34.2596	9.01892	33.5634
	598	0.96496	2.03809	0.948197	1.99689	9.03203	34.2399	8.87512	33.5478
	599	0.969159	2.03689	0.932835	1.99596	9.07133	34.2198	8.73133	33.5322
	600	0.56226	2.03567	0.917473	1.99504	5.26275	34.1993	8.58754	33.5166

## Sheet: Cont_arc_(marine_seds)
Marine sediments in subduction zones		MM Carbon	12.011
		MM CO2	44.01
	Tmol C/a			g C/a
Bekaert et al. (2022)	min	mean	max	min	mean	max
	1.2	1.56	1.92	1.44132e+13	18737160000000	23061120000000
	mol C/a			Mt C/a
	1.2e+12	1560000000000	1920000000000	14.4132	18.7372	23.0611	total high T component of arcs (i.e. deeply sourced?)
				0.68	0.745	0.81	fractional breakdown from Aiuppa et al. 2019
				9.80098	13.9592	18.6795	degassing from subducted sediments
			values from Müller et al. (already smoothed)		fraction from seds after Aiuppa et al. 2017
		Time	raw_min_Mt_C/a	raw_max_Mt_C/a	min_Mt_C/a	max_Mt_C/a
		0	14.4263	23.2668	9.80988	18.8461
		1	14.3536	23.1194	9.76045	18.7267
		2	14.2031	22.8277	9.65811	18.4904
		3	13.9691	22.4025	9.49899	18.146
		4	13.6512	21.8655	9.28282	17.7111
		5	13.2588	21.2495	9.01598	17.2121
		6	12.8107	20.5922	8.71128	16.6797
		7	12.3314	19.9279	8.38535	16.1416
		8	11.8453	19.2811	8.0548	15.6177
		9	11.3714	18.664	7.73255	15.1178
		10	10.9199	18.0789	7.42553	14.6439
		11	10.4923	17.5219	7.13476	14.1927
		12	10.0844	16.9876	6.85739	13.76
		13	9.69151	16.4738	6.59023	13.3438
		14	9.3133	15.9846	6.33304	12.9475
		15	8.95611	15.5306	6.09015	12.5798
		16	8.63167	15.1273	5.86954	12.2531
		17	8.35153	14.7893	5.67904	11.9793
		18	8.12093	14.5259	5.52223	11.766
		19	7.93413	14.3362	5.39521	11.6123
		20	7.77533	14.2074	5.28722	11.508
		21	7.62441	14.1168	5.1846	11.4346
		22	7.46543	14.0379	5.07649	11.3707
		23	7.29399	13.9501	4.95991	11.2996
		24	7.11951	13.8486	4.84127	11.2174
		25	6.96054	13.7477	4.73317	11.1356
		26	6.8362	13.6755	4.64862	11.0772
		27	6.75699	13.6598	4.59475	11.0644
		28	6.71963	13.7131	4.56935	11.1076
		29	6.70786	13.8228	4.56134	11.1965
		30	6.69774	13.9513	4.55446	11.3006
		31	6.66586	14.0469	4.53278	11.378
		32	6.59576	14.0613	4.48512	11.3897
		33	6.48214	13.9674	4.40786	11.3136
		34	6.33038	13.7683	4.30466	11.1523
		35	6.15319	13.495	4.18417	10.9309
		36	5.96514	13.191	4.0563	10.6847
		37	5.77866	12.8965	3.92949	10.4462
		38	5.6017	12.6381	3.80916	10.2369
		39	5.43789	12.4289	3.69777	10.0674
		40	5.28761	12.2754	3.59557	9.94307
		41	5.14795	12.1808	3.50061	9.86645
		42	5.01308	12.1423	3.40889	9.83526
		43	4.87563	12.1465	3.31543	9.83867
		44	4.72981	12.1704	3.21627	9.85802
		45	4.57596	12.1884	3.11165	9.8726
		46	4.42312	12.1853	3.00772	9.87009
		47	4.28787	12.1633	2.91575	9.85227
		48	4.18912	12.1397	2.8486	9.83316
		49	4.1422	12.1398	2.8167	9.83324
		50	4.15495	12.1894	2.82537	9.87341
		51	4.22742	12.3135	2.87465	9.97394
		52	4.35344	12.5357	2.96034	10.1539
		53	4.52209	12.8729	3.07502	10.427
		54	4.71776	13.3227	3.20808	10.7914
		55	4.91975	13.851	3.34543	11.2193
		56	5.10269	14.3885	3.46983	11.6547
		57	5.23963	14.8439	3.56295	12.0236
		58	5.30674	15.1301	3.60858	12.2554
		59	5.28839	15.1909	3.59611	12.3046
		60	5.18218	15.0176	3.52388	12.1643
		61	5.0014	14.6501	3.40095	11.8666
		62	4.77462	14.1614	3.24674	11.4707
		63	4.54081	13.6343	3.08775	11.0438
		64	4.34028	13.138	2.95139	10.6418
		65	4.2043	12.7141	2.85892	10.2984
		66	4.14662	12.3755	2.8197	10.0242
		67	4.16073	12.1152	2.8293	9.81331
		68	4.22392	11.9179	2.87227	9.6535
		69	4.30578	11.7678	2.92793	9.53192
		70	4.37703	11.6508	2.97638	9.43715
		71	4.41484	11.5521	3.00209	9.3572
		72	4.40381	11.4542	2.99459	9.2779
		73	4.3344	11.337	2.94739	9.18297
		74	4.20107	11.1806	2.85673	9.05629
		75	4.00242	10.9678	2.72165	8.88392
		76	3.74308	10.688	2.54529	8.65728
		77	3.43646	10.3402	2.33679	8.37556
		78	3.10574	9.93378	2.1119	8.04636
		79	2.78126	9.48744	1.89126	7.68483
		80	2.49428	9.02544	1.69611	7.31061
		81	2.26866	8.57202	1.54269	6.94334
		82	2.11454	8.14677	1.43789	6.59888
		83	2.02717	7.76298	1.37848	6.28801
		84	1.99163	7.42902	1.35431	6.01751
		85	1.99044	7.15059	1.3535	5.79198
		86	2.01013	6.93147	1.36689	5.61449
		87	2.0439	6.77238	1.38985	5.48563
		88	2.09069	6.66957	1.42167	5.40235
		89	2.1525	6.61494	1.4637	5.3581
		90	2.23206	6.59916	1.5178	5.34532
		91	2.33136	6.61548	1.58532	5.35854
		92	2.45033	6.66231	1.66622	5.39647
		93	2.58544	6.74277	1.7581	5.46164
		94	2.72863	6.86235	1.85547	5.5585
		95	2.86778	7.02621	1.95009	5.69123
		96	2.98915	7.23738	2.03262	5.86228
		97	3.08084	7.49457	2.09497	6.0706
		98	3.13474	7.78782	2.13162	6.30813
		99	3.14637	8.09268	2.13953	6.55507
		100	3.11288	8.36811	2.11676	6.77817
		101	3.03141	8.56209	2.06136	6.93529
		102	2.8994	8.62641	1.97159	6.98739
		103	2.71664	8.53362	1.84732	6.91223
		104	2.48737	8.28621	1.69141	6.71183
		105	2.22065	7.9125	1.51004	6.40913
		106	1.92901	7.45251	1.31173	6.03653
		107	1.62633	6.94296	1.1059	5.6238
		108	1.32626	6.40935	0.901857	5.19157
		109	1.04153	5.86662	0.70824	4.75196
		110	0.78338	5.32398	0.532698	4.31242
		111	0.560855	4.78899	0.381381	3.87908
		112	0.379713	4.26942	0.258205	3.45823
		113	0.2415	3.77235	0.16422	3.0556
		114	0.143359	3.30282	0.0974841	2.67528
		115	0.078959	2.86257	0.0536921	2.31868
		116	0.0401309	2.44938	0.027289	1.984
		117	0.0187369	2.05846	0.0127411	1.66735
		118	0.00799696	1.68556	0.00543793	1.3653
		119	0.00310333	1.33114	0.00211026	1.07822
		120	0.00108664	1.00248	0.000738915	0.812009
		121	0.000339384	0.712017	0.000230781	0.576734
		122	9.22866e-05	0.472239	6.27549e-05	0.382514
		123	1.6445e-05	0.290048	1.11826e-05	0.234939
		124	9.3092e-07	0.163874	6.33026e-07	0.132738
		125	0	0.0847176	0	0.0686213
		126	0	0.0399078	0	0.0323253
		127	0	0.0170654	0	0.013823
		128	0	0.00660795	0	0.00535244
		129	0	0.00230211	0	0.00186471
		130	0	0.000711291	0	0.000576146
		131	0	0.000187509	0	0.000151882
		132	0	2.59136e-05	0	2.099e-05
		133	0	7.20837e-06	0	5.83878e-06
		134	0	2.98219e-05	0	2.41557e-05
		135	0	9.72582e-05	0	7.87791e-05
		136	0	0.000284269	0	0.000230258
		137	0	0.000744732	0	0.000603233
		138	0	0.00174901	0	0.0014167
		139	0	0.00368268	0	0.00298297
		140	0	0.00695301	0	0.00563194
		141	0	0.0117726	0	0.00953581
		142	0	0.0180043	0	0.0145835
		143	0	0.0249331	0	0.0201958
		144	0	0.0317253	0	0.0256975
		145	0	0.0385215	0	0.0312024
		146	0	0.0479172	0	0.0388129
		147	0	0.0664917	0	0.0538583
		148	0	0.105403	0	0.0853764
		149	0	0.178579	0	0.144649
		150	0	0.298274	0	0.241602
		151	0	0.468168	0	0.379216
		152	0	0.677355	0	0.548658
		153	0	0.899442	0	0.728548
		154	0	1.09943	0	0.890538
		155	0	1.24611	0	1.00935
		156	0	1.32336	0	1.07192
		157	0	1.33376	0	1.08035
		158	0	1.29296	0	1.0473
		159	0	1.21968	0	0.987941
		160	0	1.12774	0	0.913469
		161	0	1.02407	0	0.829497
		162	0	0.911154	0	0.738035
		163	0	0.790725	0	0.640487
		164	0	0.665892	0	0.539373
		165	0	0.541383	0	0.43852
		166	0	0.422712	0	0.342397
		167	0	0.31512	0	0.255247
		168	0	0.222878	0	0.180531
		169	0	0.148534	0	0.120313
		170	0	0.092592	0	0.0749995
		171	0	0.0536463	0	0.0434535
		172	0	0.0288019	0	0.0233295
		173	0	0.0144792	0	0.0117282
		174	0	0.00736659	0	0.00596694
		175	0	0.00482067	0	0.00390474
		176	0	0.00513279	0	0.00415756
		177	0	0.00723666	0	0.00586169
		178	0	0.0103202	0	0.00835936
		179	0	0.0135304	0	0.0109596
		180	0	0.0159594	0	0.0129271
		181	0	0.0168712	0	0.0136657
		182	0	0.0159594	0	0.0129271
		183	0	0.0135094	0	0.0109426
		184	0	0.0102329	0	0.00828865
		185	0	0.00693594	0	0.00561811
		186	0	0.00420687	0	0.00340756
		187	0	0.00228326	0	0.00184944
		188	0	0.00110892	0	0.000898225
		189	0	0.000481932	0	0.000390365
		190	0	0.000187422	0	0.000151812
		191	0	6.52227e-05	0	5.28304e-05
		192	0	2.03105e-05	0	1.64515e-05
		193	0	5.65965e-06	0	4.58432e-06
		194	0	0	0	0
		195	0	0	0	0
		196	0	0	0	0
		197	0	0	0	0
		198	0	0	0	0
		199	0	0	0	0
		200	0	0	0	0
		201	0	0	0	0
		202	0	0	0	0
		203	0	0	0	0
		204	0	0	0	0
		205	0	0	0	0
		206	0	0	0	0
		207	0	0	0	0
		208	0	0	0	0
		209	0	0	0	0
		210	0	0	0	0
		211	0	0	0	0
		212	0	0	0	0
		213	0	0	0	0
		214	0	0	0	0
		215	0	0	0	0
		216	0	0	0	0
		217	0	0	0	0
		218	0	0	0	0
		219	0	0	0	0
		220	0	0	0	0
		221	0	0	0	0
		222	0	0	0	0
		223	0	0	0	0
		224	0	0	0	0
		225	0	0	0	0
		226	0	0	0	0
		227	0	0	0	0
		228	0	0	0	0
		229	0	0	0	0
		230	0	0	0	0
		231	0	0	0	0
		232	0	0	0	0
		233	0	0	0	0
		234	0	0	0	0
		235	0	0	0	0
		236	0	0	0	0
		237	0	0	0	0
		238	0	0	0	0
		239	0	0	0	0
		240	0	0	0	0
		241	0	0	0	0
		242	0	0	0	0
		243	0	0	0	0
		244	0	0	0	0
		245	0	0	0	0
		246	0	0	0	0
		247	0	0	0	0
		248	0	0	0	0
		249	0	0	0	0
		250	0	0	0	0
		251	0	0	0	0
		252	0	0	0	0
		253	0	0	0	0
		254	0	0	0	0
		255	0	0	0	0
		256	0	0	0	0
		257	0	0	0	0
		258	0	0	0	0
		259	0	0	0	0
		260	0	0	0	0
		261	0	0	0	0
		262	0	0	0	0
		263	0	0	0	0
		264	0	0	0	0
		265	0	0	0	0
		266	0	0	0	0
		267	0	0	0	0
		268	0	0	0	0
		269	0	0	0	0
		270	0	0	0	0
		271	0	0	0	0
		272	0	0	0	0
		273	0	0	0	0
		274	0	0	0	0
		275	0	0	0	0
		276	0	0	0	0
		277	0	0	0	0
		278	0	0	0	0
		279	0	0	0	0
		280	0	0	0	0
		281	0	0	0	0
		282	0	0	0	0
		283	0	0	0	0
		284	0	0	0	0
		285	0	0	0	0
		286	0	0	0	0
		287	0	0	0	0
		288	0	0	0	0
		289	0	0	0	0
		290	0	0	0	0
		291	0	0	0	0
		292	0	0	0	0
		293	0	0	0	0
		294	0	0	0	0
		295	0	0	0	0
		296	0	0	0	0
		297	0	0	0	0
		298	0	0	0	0
		299	0	0	0	0
		300	0	0	0	0
		301	0	0	0	0
		302	0	0	0	0
		303	0	0	0	0
		304	0	0	0	0
		305	0	0	0	0
		306	0	0	0	0
		307	0	0	0	0
		308	0	0	0	0
		309	0	0	0	0
		310	0	0	0	0
		311	0	0	0	0
		312	0	0	0	0
		313	0	0	0	0
		314	0	0	0	0
		315	0	0	0	0
		316	0	0	0	0
		317	0	0	0	0
		318	0	0	0	0
		319	0	0	0	0
		320	0	0	0	0
		321	0	0	0	0
		322	0	0	0	0
		323	0	0	0	0
		324	0	0	0	0
		325	0	0	0	0
		326	0	0	0	0
		327	0	0	0	0
		328	0	0	0	0
		329	0	0	0	0
		330	0	0	0	0
		331	0	0	0	0
		332	0	0	0	0
		333	0	0	0	0
		334	0	0	0	0
		335	0	0	0	0
		336	0	0	0	0
		337	0	0	0	0
		338	0	0	0	0
		339	0	0	0	0
		340	0	0	0	0
		341	0	0	0	0
		342	0	0	0	0
		343	0	0	0	0
		344	0	0	0	0
		345	0	0	0	0
		346	0	0	0	0
		347	0	0	0	0
		348	0	0	0	0
		349	0	0	0	0
		350	0	0	0	0
		351	0	0	0	0
		352	0	0	0	0
		353	0	0	0	0
		354	0	0	0	0
		355	0	0	0	0
		356	0	0	0	0
		357	0	0	0	0
		358	0	0	0	0
		359	0	0	0	0
		360	0	0	0	0
		361	0	0	0	0
		362	0	0	0	0
		363	0	0	0	0
		364	0	0	0	0
		365	0	0	0	0
		366	0	0	0	0
		367	0	0	0	0
		368	0	0	0	0
		369	0	0	0	0
		370	0	0	0	0
		371	0	0	0	0
		372	0	0	0	0
		373	0	0	0	0
		374	0	0	0	0
		375	0	0	0	0
		376	0	0	0	0
		377	0	0	0	0
		378	0	0	0	0
		379	0	0	0	0
		380	0	0	0	0
		381	0	0	0	0
		382	0	0	0	0
		383	0	0	0	0
		384	0	0	0	0
		385	0	0	0	0
		386	0	0	0	0
		387	0	0	0	0
		388	0	0	0	0
		389	0	0	0	0
		390	0	0	0	0
		391	0	0	0	0
		392	0	0	0	0
		393	0	0	0	0
		394	0	0	0	0
		395	0	0	0	0
		396	0	0	0	0
		397	0	0	0	0
		398	0	0	0	0
		399	0	0	0	0
		400	0	0	0	0
		401	0	0	0	0
		402	0	0	0	0
		403	0	0	0	0
		404	0	0	0	0
		405	0	0	0	0
		406	0	0	0	0
		407	0	0	0	0
		408	0	0	0	0
		409	0	0	0	0
		410	0	0	0	0
		411	0	0	0	0
		412	0	0	0	0
		413	0	0	0	0
		414	0	0	0	0
		415	0	0	0	0
		416	0	0	0	0
		417	0	0	0	0
		418	0	0	0	0
		419	0	0	0	0
		420	0	0	0	0
		421	0	0	0	0
		422	0	0	0	0
		423	0	0	0	0
		424	0	0	0	0
		425	0	0	0	0
		426	0	0	0	0
		427	0	0	0	0
		428	0	0	0	0
		429	0	0	0	0
		430	0	0	0	0
		431	0	0	0	0
		432	0	0	0	0
		433	0	0	0	0
		434	0	0	0	0
		435	0	0	0	0
		436	0	0	0	0
		437	0	0	0	0
		438	0	0	0	0
		439	0	0	0	0
		440	0	0	0	0
		441	0	0	0	0
		442	0	0	0	0
		443	0	0	0	0
		444	0	0	0	0
		445	0	0	0	0
		446	0	0	0	0
		447	0	0	0	0
		448	0	0	0	0
		449	0	0	0	0
		450	0	0	0	0
		451	0	0	0	0
		452	0	0	0	0
		453	0	0	0	0
		454	0	0	0	0
		455	0	0	0	0
		456	0	0	0	0
		457	0	0	0	0
		458	0	0	0	0
		459	0	0	0	0
		460	0	0	0	0
		461	0	0	0	0
		462	0	0	0	0
		463	0	0	0	0
		464	0	0	0	0
		465	0	0	0	0
		466	0	0	0	0
		467	0	0	0	0
		468	0	0	0	0
		469	0	0	0	0
		470	0	0	0	0
		471	0	0	0	0
		472	0	0	0	0
		473	0	0	0	0
		474	0	0	0	0
		475	0	0	0	0
		476	0	0	0	0
		477	0	0	0	0
		478	0	0	0	0
		479	0	0	0	0
		480	0	0	0	0
		481	0	0	0	0
		482	0	0	0	0
		483	0	0	0	0
		484	0	0	0	0
		485	0	0	0	0
		486	0	0	0	0
		487	0	0	0	0
		488	0	0	0	0
		489	0	0	0	0
		490	0	0	0	0
		491	0	0	0	0
		492	0	0	0	0
		493	0	0	0	0
		494	0	0	0	0
		495	0	0	0	0
		496	0	0	0	0
		497	0	0	0	0
		498	0	0	0	0
		499	0	0	0	0
		500	0	0	0	0
		501	0	0	0	0
		502	0	0	0	0
		503	0	0	0	0
		504	0	0	0	0
		505	0	0	0	0
		506	0	0	0	0
		507	0	0	0	0
		508	0	0	0	0
		509	0	0	0	0
		510	0	0	0	0
		511	0	0	0	0
		512	0	0	0	0
		513	0	0	0	0
		514	0	0	0	0
		515	0	0	0	0
		516	0	0	0	0
		517	0	0	0	0
		518	0	0	0	0
		519	0	0	0	0
		520	0	0	0	0
		521	0	0	0	0
		522	0	0	0	0
		523	0	0	0	0
		524	0	0	0	0
		525	0	0	0	0
		526	0	0	0	0
		527	0	0	0	0
		528	0	0	0	0
		529	0	0	0	0
		530	0	0	0	0
		531	0	0	0	0
		532	0	0	0	0
		533	0	0	0	0
		534	0	0	0	0
		535	0	0	0	0
		536	0	0	0	0
		537	0	0	0	0
		538	0	0	0	0
		539	0	0	0	0
		540	0	0	0	0
		541	0	0	0	0
		542	0	0	0	0
		543	0	0	0	0
		544	0	0	0	0
		545	0	0	0	0
		546	0	0	0	0
		547	0	0	0	0
		548	0	0	0	0
		549	0	0	0	0
		550	0	0	0	0
		551	0	0	0	0
		552	0	0	0	0
		553	0	0	0	0
		554	0	0	0	0
		555	0	0	0	0
		556	0	0	0	0
		557	0	0	0	0
		558	0	0	0	0
		559	0	0	0	0
		560	0	0	0	0
		561	0	0	0	0
		562	0	0	0	0
		563	0	0	0	0
		564	0	0	0	0
		565	0	0	0	0
		566	0	0	0	0
		567	0	0	0	0
		568	0	0	0	0
		569	0	0	0	0
		570	0	0	0	0
		571	0	0	0	0
		572	0	0	0	0
		573	0	0	0	0
		574	0	0	0	0
		575	0	0	0	0
		576	0	0	0	0
		577	0	0	0	0
		578	0	0	0	0
		579	0	0	0	0
		580	0	0	0	0
		581	0	0	0	0
		582	0	0	0	0
		583	0	0	0	0
		584	0	0	0	0
		585	0	0	0	0
		586	0	0	0	0
		587	0	0	0	0
		588	0	0	0	0
		589	0	0	0	0
		590	0	0	0	0
		591	0	0	0	0
		592	0	0	0	0
		593	0	0	0	0
		594	0	0	0	0
		595	0	0	0	0
		596	0	0	0	0
		597	0	0	0	0
		598	0	0	0	0
		599	0	0	0	0
		600	0	0	0	0

## Sheet: Cont_arc_(upper_CO3)
Deep carbonate in over-riding plate	MM Carbon	12.011
	MM CO2	44.01
	Tmol C/a			g C/a
Bekaert et al. (2022)	min	mean	max	min	mean	max
	1.2	1.56	1.92	1.44132e+13	18737160000000	23061120000000
	mol C/a			Mt C/a
	1.2e+12	1560000000000	1920000000000	14.4132	18.7372	23.0611	total high T component of arcs (i.e. deeply sourced?)
				0.19	0.255	0.32	fractional breakdown from Aiuppa et al. 2019
				2.73851	4.77798	7.37956	degassing from CO3 assimilation in over-riding plate
		smoothed flux from MER21
	Time	Raw_length_min	Raw_length_max	Smoothed_length_min	Smoothed_length_max	raw_min_Mt_C/a	raw_max_Mt_C/a	smoothed_min_Mt_C/a	smoothed_max_Mt_C/a
	0	1	1	1	1	2.73851	7.37956	2.73851	7.37956
	1	1	1.0351	1.00174	1.00421	2.73851	7.63862	2.74326	7.4106
	2	0.982591	1	1.00347	1.00841	2.69083	7.37956	2.74801	7.44164
	3	0.973247	1	1.00521	1.01262	2.66525	7.37956	2.75276	7.47268
	4	0.996931	1	1.00694	1.01682	2.7301	7.37956	2.75751	7.50372
	5	1	1.07119	1.00868	1.02103	2.73851	7.90494	2.76227	7.53476
	6	1	1.06024	1.01041	1.02524	2.73851	7.8241	2.76702	7.5658
	7	0.995408	1	1.01215	1.02944	2.72593	7.37956	2.77177	7.59684
	8	1	1.02809	1.01388	1.03365	2.73851	7.58683	2.77652	7.62788
	9	1	1.00338	1.01562	1.03786	2.73851	7.40447	2.78127	7.65892
	10	1	1.05183	1.01735	1.04206	2.73851	7.76201	2.78602	7.68996
	11	0.972732	1.007	1.02081	1.05276	2.66383	7.43122	2.79549	7.7689
	12	0.955583	1.014	1.02431	1.0655	2.61687	7.48287	2.80509	7.86294
	13	0.932706	1.021	1.02872	1.08027	2.55422	7.53453	2.81715	7.97189
	14	0.86452	1.028	1.03362	1.09205	2.36749	7.58619	2.83058	8.05887
	15	1.02291	1.035	1.03742	1.11553	2.80125	7.63784	2.84099	8.2321
	16	1.042	1.07611	1.04112	1.13451	2.85353	7.94125	2.85112	8.37221
	17	0.996391	1.049	1.04487	1.15296	2.72862	7.74116	2.86139	8.5083
	18	1.03896	1.056	1.04889	1.18053	2.8452	7.79281	2.8724	8.71182
	19	1.05054	1.063	1.05274	1.20155	2.8769	7.84447	2.88294	8.86692
	20	1.07	1.1999	1.05663	1.22077	2.9302	8.85473	2.8936	9.00872
	21	1.071	1.22378	1.06038	1.2382	2.93294	9.03092	2.90387	9.13735
	22	1.072	1.30169	1.06531	1.25673	2.93568	9.60586	2.91737	9.27408
	23	1.073	1.30883	1.07093	1.27376	2.93842	9.65859	2.93276	9.3998
	24	1.074	1.24658	1.07752	1.29583	2.94116	9.19919	2.9508	9.56267
	25	1.075	1.49106	1.08728	1.32531	2.9439	11.0034	2.97753	9.78019
	26	1.076	1.46835	1.08919	1.34978	2.94663	10.8358	2.98275	9.96075
	27	1.077	1.44603	1.09001	1.37474	2.94937	10.6711	2.98501	10.1449
	28	1.078	1.57692	1.09292	1.40025	2.95211	11.637	2.99296	10.3333
	29	1.079	1.46776	1.0936	1.42383	2.95485	10.8314	2.99483	10.5072
	30	1.08	1.40533	1.09357	1.44465	2.95759	10.3707	2.99476	10.6609
	31	1.077	1.41645	1.09284	1.46227	2.94937	10.4528	2.99276	10.7909
	32	1.074	1.39458	1.09231	1.47945	2.94116	10.2914	2.99129	10.9177
	33	1.071	1.3704	1.09197	1.48969	2.93294	10.1129	2.99036	10.9933
	34	1.068	1.48269	1.09182	1.49622	2.92473	10.9416	2.98996	11.0414
	35	1.065	1.6446	1.09187	1.50159	2.91651	12.1364	2.99009	11.0811
	36	1.062	1.54683	1.09211	1.49672	2.9083	11.4149	2.99076	11.0451
	37	1.059	1.59827	1.09255	1.489	2.90008	11.7945	2.99196	10.9881
	38	1.056	1.58281	1.09318	1.48983	2.89186	11.6804	2.99369	10.9943
	39	1.053	1.54913	1.09401	1.48276	2.88365	11.4319	2.99596	10.9421
	40	1.05	1.49863	1.09503	1.4814	2.87543	11.0592	2.99876	10.9321
	41	1.055	1.56841	1.09688	1.4855	2.88913	11.5742	3.00383	10.9624
	42	1.06	1.58322	1.09976	1.48865	2.90282	11.6835	3.01169	10.9856
	43	1.065	1.51589	1.10365	1.49461	2.91651	11.1866	3.02236	11.0295
	44	1.07	1.44541	1.10857	1.5039	2.9302	10.6665	3.03583	11.0981
	45	1.075	1.35889	1.11451	1.50978	2.9439	10.028	3.0521	11.1415
	46	1.08	1.38924	1.12147	1.5069	2.95759	10.252	3.07116	11.1203
	47	1.085	1.30674	1.12946	1.50977	2.97128	9.64313	3.09303	11.1415
	48	1.09	1.46351	1.13847	1.50821	2.98497	10.8	3.1177	11.1299
	49	1.095	1.42899	1.1485	1.50808	2.99867	10.5453	3.14517	11.129
	50	1.1	1.4393	1.15955	1.51028	3.01236	10.6214	3.17543	11.1452
	51	1.118	1.49119	1.17041	1.51911	3.06165	11.0043	3.20517	11.2104
	52	1.136	1.48231	1.18068	1.53176	3.11095	10.9388	3.2333	11.3037
	53	1.154	1.51918	1.19037	1.54512	3.16024	11.2109	3.25984	11.4023
	54	1.172	1.56471	1.19947	1.57118	3.20953	11.5469	3.28477	11.5946
	55	1.19	1.6057	1.20799	1.60046	3.25882	11.8493	3.3081	11.8107
	56	1.208	1.58444	1.21593	1.62181	3.30812	11.6925	3.32984	11.9682
	57	1.226	1.6069	1.22328	1.64498	3.35741	11.8582	3.34997	12.1392
	58	1.244	1.56557	1.23005	1.67781	3.4067	11.5532	3.36851	12.3815
	59	1.262	1.58013	1.23624	1.70394	3.456	11.6606	3.38544	12.5743
	60	1.28	1.59522	1.24183	1.73308	3.50529	11.772	3.40077	12.7894
	61	1.273	1.68335	1.24748	1.76003	3.48612	12.4224	3.41624	12.9882
	62	1.266	1.83287	1.25255	1.78332	3.46695	13.5258	3.43011	13.1601
	63	1.259	1.8627	1.25703	1.80546	3.44778	13.7459	3.44237	13.3235
	64	1.252	2.06104	1.26092	1.82204	3.42861	15.2096	3.45304	13.4459
	65	1.245	2.05806	1.26423	1.83762	3.40944	15.1876	3.46211	13.5609
	66	1.238	1.80536	1.26696	1.86139	3.39027	13.3228	3.46958	13.7362
	67	1.231	1.87397	1.2691	1.88792	3.3711	13.8291	3.47544	13.932
	68	1.224	1.99347	1.27066	1.90616	3.35193	14.711	3.47971	14.0666
	69	1.217	2.01023	1.27163	1.93612	3.33276	14.8346	3.48238	14.2877
	70	1.21	2.03854	1.27202	1.96738	3.31359	15.0435	3.48344	14.5184
	71	1.216	2.00305	1.27212	1.99293	3.33003	14.7817	3.48371	14.707
	72	1.222	1.97841	1.27314	2.01371	3.34646	14.5998	3.48651	14.8603
	73	1.228	1.94552	1.27509	2.0114	3.36289	14.3571	3.49184	14.8433
	74	1.234	1.86593	1.27796	2.00891	3.37932	13.7697	3.49971	14.8249
	75	1.24	1.89069	1.28176	1.99519	3.39575	13.9525	3.51011	14.7236
	76	1.246	2.10276	1.28648	1.9883	3.41218	15.5175	3.52304	14.6728
	77	1.252	2.13947	1.29213	1.99442	3.42861	15.7883	3.53851	14.718
	78	1.258	1.98845	1.2987	1.99712	3.44504	14.6739	3.55651	14.7378
	79	1.264	2.19238	1.3062	1.99224	3.46147	16.1788	3.57705	14.7018
	80	1.27	2.23405	1.31463	1.98578	3.47791	16.4863	3.60011	14.6541
	81	1.282	2.1297	1.32519	1.97654	3.51077	15.7163	3.62905	14.586
	82	1.294	2.11809	1.33727	1.96906	3.54363	15.6305	3.66211	14.5308
	83	1.306	1.78454	1.35085	1.96313	3.57649	13.1691	3.69932	14.487
	84	1.318	1.81052	1.36594	1.95972	3.60935	13.3609	3.74065	14.4618
	85	1.33	1.774	1.38255	1.96078	3.64222	13.0913	3.78612	14.4697
	86	1.342	1.91406	1.40066	1.95949	3.67508	14.1249	3.83572	14.4601
	87	1.354	1.93339	1.42028	1.95201	3.70794	14.2676	3.88946	14.405
	88	1.366	1.93029	1.44141	1.9394	3.7408	14.2447	3.94732	14.3119
	89	1.378	1.8914	1.46405	1.93858	3.77366	13.9577	4.00933	14.3058
	90	1.39	1.87509	1.4882	1.9326	3.80653	13.8373	4.07546	14.2617
	91	1.427	1.84541	1.51294	1.94136	3.90785	13.6183	4.1432	14.3263
	92	1.464	1.84655	1.53797	1.95535	4.00918	13.6267	4.21173	14.4296
	93	1.501	1.85434	1.56328	1.96909	4.1105	13.6842	4.28107	14.531
	94	1.538	1.87407	1.5889	2.00074	4.21183	13.8298	4.3512	14.7646
	95	1.575	1.88813	1.6148	2.03092	4.31315	13.9335	4.42214	14.9873
	96	1.612	1.86372	1.64099	2.06273	4.41447	13.7535	4.49387	15.2221
	97	1.649	1.94636	1.66748	2.08454	4.5158	14.3633	4.56641	15.383
	98	1.686	1.87563	1.69426	2.1108	4.61712	13.8413	4.63975	15.5768
	99	1.723	1.97124	1.72133	2.13503	4.71845	14.5469	4.71388	15.7556
	100	1.76	2.06742	1.7487	2.15297	4.81977	15.2567	4.78882	15.888
	101	1.778	2.41717	1.77786	2.16781	4.86907	17.8376	4.86869	15.9975
	102	1.796	2.42236	1.80761	2.18772	4.91836	17.8759	4.95016	16.1444
	103	1.814	2.40563	1.83794	2.21073	4.96765	17.7525	5.03322	16.3142
	104	1.832	2.44659	1.86886	2.22975	5.01695	18.0547	5.11789	16.4546
	105	1.85	2.44195	1.90036	2.24824	5.06624	18.0205	5.20416	16.591
	106	1.868	2.43944	1.93245	2.27825	5.11553	18.002	5.29203	16.8124
	107	1.886	2.37027	1.96512	2.30734	5.16483	17.4916	5.3815	17.0272
	108	1.904	2.48274	1.99838	2.33333	5.21412	18.3216	5.47257	17.219
	109	1.922	2.43706	2.03222	2.36257	5.26341	17.9844	5.56524	17.4348
	110	1.94	2.26667	2.06664	2.39963	5.31271	16.727	5.65951	17.7082
	111	1.989	2.18556	2.09576	2.44019	5.44689	16.1285	5.73925	18.0075
	112	2.038	2.26195	2.12049	2.46931	5.58108	16.6922	5.80698	18.2224
	113	2.087	2.32781	2.14084	2.49724	5.71527	17.1782	5.86272	18.4285
	114	2.136	2.25232	2.15681	2.53314	5.84945	16.6212	5.90645	18.6935
	115	2.185	2.26086	2.1684	2.55984	5.98364	16.6842	5.93819	18.8905
	116	2.234	2.51575	2.17561	2.58576	6.11783	18.5651	5.95792	19.0818
	117	2.283	2.47245	2.17843	2.61486	6.25201	18.2456	5.96565	19.2965
	118	2.332	2.48999	2.17687	2.64889	6.3862	18.375	5.96139	19.5476
	119	2.381	2.48734	2.17093	2.67345	6.52039	18.3555	5.94512	19.7289
	120	2.43	2.74637	2.16061	2.68657	6.65457	20.267	5.91685	19.8257
	121	2.358	2.91591	2.14971	2.70809	6.4574	21.5182	5.88698	19.9845
	122	2.286	3.02635	2.1367	2.72883	6.26023	22.3331	5.85138	20.1376
	123	2.214	3.00657	2.12161	2.74849	6.06306	22.1871	5.81005	20.2826
	124	2.142	3.15673	2.10442	2.76686	5.86588	23.2953	5.76298	20.4182
	125	2.07	3.00516	2.08514	2.79331	5.66871	22.1768	5.71018	20.6134
	126	1.998	2.98404	2.06377	2.82777	5.47154	22.0209	5.65164	20.8677
	127	1.926	3.04813	2.0403	2.84942	5.27437	22.4939	5.58738	21.0274
	128	1.854	3.08221	2.01474	2.84744	5.07719	22.7453	5.51737	21.0129
	129	1.782	2.99659	1.98708	2.84329	4.88002	22.1135	5.44164	20.9823
	130	1.71	2.7114	1.95733	2.83931	4.68285	20.0089	5.36017	20.9528
	131	1.716	2.71696	1.92627	2.82885	4.69928	20.0499	5.2751	20.8757
	132	1.722	2.61946	1.89978	2.80709	4.71571	19.3304	5.20256	20.7151
	133	1.728	2.67302	1.87787	2.77826	4.73214	19.7257	5.14256	20.5023
	134	1.734	2.71211	1.86054	2.74817	4.74857	20.0142	5.09509	20.2803
	135	1.74	2.80574	1.84778	2.68868	4.765	20.7051	5.06016	19.8412
	136	1.746	2.98173	1.8396	2.64479	4.78143	22.0038	5.03776	19.5174
	137	1.752	2.96853	1.836	2.60832	4.79787	21.9064	5.02789	19.2483
	138	1.758	2.43116	1.83697	2.56954	4.8143	17.9409	5.03056	18.9621
	139	1.764	2.40323	1.84252	2.53011	4.83073	17.7348	5.04576	18.6711
	140	1.77	2.40395	1.85265	2.49397	4.84716	17.7401	5.07349	18.4044
	141	1.792	2.52757	1.86667	2.47683	4.90741	18.6524	5.11189	18.2779
	142	1.814	2.46081	1.88079	2.46021	4.96765	18.1597	5.15056	18.1553
	143	1.836	2.42321	1.89501	2.44874	5.0279	17.8822	5.1895	18.0706
	144	1.858	2.37704	1.89385	2.41762	5.08815	17.5415	5.18632	17.841
	145	1.88	1.91224	1.89129	2.38501	5.1484	14.1115	5.17932	17.6004
	146	1.902	2.08711	1.89931	2.34831	5.20864	15.402	5.20129	17.3295
	147	1.924	2.22117	1.90227	2.30358	5.26889	16.3913	5.20938	16.9994
	148	1.946	2.2368	1.90522	2.25986	5.32914	16.5066	5.21747	16.6768
	149	1.968	2.2574	1.9083	2.24222	5.38938	16.6586	5.22588	16.5466
	150	1.99	2.24067	1.90407	2.22629	5.44963	16.5352	5.21431	16.429
	151	1.998	2.35283	1.89883	2.20999	5.47154	17.3629	5.19997	16.3087
	152	2.006	2.36926	1.89122	2.18745	5.49345	17.4841	5.17912	16.1424
	153	2.014	2.37955	1.88398	2.16776	5.51536	17.56	5.1593	15.9971
	154	1.7042	2.022	1.876	2.14954	4.66697	14.9215	5.13745	15.8626
	155	1.68149	2.03	1.86886	2.13319	4.60478	14.9805	5.11789	15.742
	156	1.90473	2.038	1.85922	2.13872	5.21611	15.0395	5.09148	15.7828
	157	1.80668	2.046	1.84855	2.13556	4.94761	15.0986	5.06226	15.7595
	158	1.81268	2.054	1.84516	2.12566	4.96405	15.1576	5.05298	15.6864
	159	1.82112	2.062	1.84457	2.11467	4.98715	15.2166	5.05138	15.6053
	160	1.67718	2.07	1.84317	2.10237	4.59296	15.2757	5.04752	15.5145
	161	1.66246	2.063	1.842	2.09088	4.55267	15.224	5.04432	15.4298
	162	1.6356	2.056	1.83878	2.07177	4.4791	15.1724	5.03552	15.2888
	163	1.66539	2.049	1.83353	2.05272	4.56068	15.1207	5.02112	15.1482
	164	1.67212	2.042	1.82622	2.03456	4.57911	15.0691	5.00112	15.0142
	165	1.71129	2.035	1.83235	2.03363	4.68638	15.0174	5.0179	15.0073
	166	1.68194	2.028	1.83792	2.03287	4.606	14.9657	5.03317	15.0017
	167	1.6829	2.021	1.83097	2.02676	4.60864	14.9141	5.01413	14.9566
	168	1.85442	2.014	1.82714	2.02062	5.07833	14.8624	5.00364	14.9113
	169	1.93395	2.007	1.82136	2.0132	5.29615	14.8108	4.98782	14.8565
	170	1.93909	2	1.81081	1.99398	5.31022	14.7591	4.9589	14.7147
	171	1.966	2.00045	1.78571	1.97347	5.38391	14.7624	4.89019	14.5634
	172	1.932	1.95306	1.76055	1.95239	5.2908	14.4127	4.82128	14.4078
	173	1.898	1.97077	1.73719	1.93074	5.19769	14.5434	4.75732	14.248
	174	1.864	1.99967	1.71194	1.90851	5.10458	14.7567	4.68816	14.084
	175	1.83	2.00242	1.68756	1.88571	5.01147	14.777	4.62139	13.9157
	176	1.796	2.01412	1.65863	1.86233	4.91836	14.8633	4.54218	13.7432
	177	1.762	1.91018	1.63174	1.83838	4.82525	14.0963	4.46852	13.5664
	178	1.728	1.91767	1.60111	1.81386	4.73214	14.1516	4.38465	13.3855
	179	1.694	1.89868	1.56445	1.78876	4.63903	14.0114	4.28427	13.2003
	180	1.60428	1.66	1.51931	1.76309	4.39333	12.2501	4.16063	13.0108
	181	1.16186	1.641	1.47882	1.73718	3.18176	12.1099	4.04976	12.8196
	182	1.14559	1.622	1.43501	1.71068	3.13722	11.9696	3.9298	12.624
	183	1.15592	1.603	1.39346	1.68586	3.16549	11.8294	3.816	12.4409
	184	1.14675	1.584	1.35381	1.65963	3.14039	11.6892	3.70743	12.2473
	185	1.17132	1.565	1.31566	1.63144	3.20767	11.549	3.60294	12.0393
	186	1.11727	1.546	1.27666	1.60255	3.05965	11.4088	3.49615	11.8261
	187	1.12953	1.527	1.2395	1.57252	3.09322	11.2686	3.39438	11.6045
	188	1.05383	1.508	1.20444	1.54689	2.88593	11.1284	3.29836	11.4154
	189	1.10163	1.489	1.16869	1.52033	3.01682	10.9882	3.20046	11.2194
	190	1.0067	1.47	1.14772	1.4941	2.75685	10.848	3.14303	11.0258
	191	1.10757	1.458	1.13533	1.4795	3.03309	10.7594	3.10912	10.9181
	192	1.06631	1.446	1.14284	1.46559	2.92011	10.6708	3.12967	10.8154
	193	1.07852	1.434	1.14896	1.45259	2.95353	10.5823	3.14643	10.7195
	194	1.08379	1.422	1.15589	1.4405	2.96795	10.4937	3.1654	10.6302
	195	1.08036	1.41	1.16202	1.42931	2.95857	10.4052	3.1822	10.5477
	196	1.02908	1.398	1.16631	1.41903	2.81815	10.3166	3.19396	10.4718
	197	1.03277	1.386	1.17155	1.40966	2.82826	10.2281	3.2083	10.4027
	198	1.04186	1.374	1.17836	1.4012	2.85315	10.1395	3.22695	10.3402
	199	0.993725	1.362	1.19181	1.39365	2.72132	10.051	3.26379	10.2845
	200	1.2633	1.35	1.20098	1.387	3.45957	9.9624	3.2889	10.2355
	201	1.35	1.35467	1.21472	1.38122	3.69699	9.99684	3.32651	10.1928
	202	1.316	1.35	1.22338	1.37596	3.60387	9.9624	3.35025	10.154
	203	1.27127	1.35	1.2333	1.37123	3.48137	9.9624	3.3774	10.1191
	204	1.29819	1.35	1.24339	1.36702	3.55512	9.9624	3.40502	10.088
	205	1.27274	1.35	1.25241	1.36334	3.48541	9.9624	3.42975	10.0609
	206	1.25947	1.35	1.26122	1.36019	3.44908	9.9624	3.45386	10.0376
	207	1.22487	1.35	1.27341	1.35756	3.35432	9.9624	3.48723	10.0182
	208	1.2694	1.35	1.2849	1.35545	3.47626	9.9624	3.51872	10.0026
	209	1.33012	1.35	1.29528	1.35388	3.64256	9.9624	3.54713	9.99101
	210	1.2899	1.35	1.30553	1.35282	3.5324	9.9624	3.57521	9.98325
	211	1.28882	1.349	1.30191	1.35259	3.52944	9.95502	3.56529	9.98148
	212	1.28556	1.348	1.29442	1.35236	3.52052	9.94764	3.54477	9.97984
	213	1.26997	1.347	1.29068	1.3526	3.47783	9.94027	3.53453	9.9816
	214	1.28567	1.346	1.28923	1.35308	3.52081	9.93289	3.53057	9.98513
	215	1.2692	1.345	1.28584	1.3538	3.47573	9.92551	3.5213	9.99042
	216	1.26118	1.344	1.28271	1.35475	3.45376	9.91813	3.51273	9.99748
	217	1.27938	1.343	1.28035	1.35595	3.5036	9.91075	3.50624	10.0063
	218	1.26891	1.342	1.28061	1.35738	3.47492	9.90337	3.50696	10.0169
	219	1.25497	1.341	1.27753	1.35905	3.43675	9.89599	3.49852	10.0292
	220	1.20429	1.34	1.27359	1.36097	3.29795	9.88861	3.48773	10.0433
	221	1.18889	1.345	1.26638	1.36317	3.25578	9.92551	3.468	10.0596
	222	1.19612	1.35	1.25748	1.3657	3.27557	9.9624	3.44362	10.0783
	223	1.2392	1.355	1.24844	1.36857	3.39355	9.9993	3.41886	10.0994
	224	1.24155	1.36	1.23999	1.37177	3.39999	10.0362	3.39572	10.1231
	225	1.22867	1.365	1.23044	1.37531	3.36472	10.0731	3.36956	10.1492
	226	1.20846	1.37	1.22127	1.37918	3.30939	10.11	3.34445	10.1777
	227	1.21082	1.375	1.2138	1.38339	3.31584	10.1469	3.32401	10.2088
	228	1.23027	1.38	1.20652	1.38793	3.3691	10.1838	3.30406	10.2423
	229	1.20614	1.385	1.1981	1.3928	3.30303	10.2207	3.281	10.2783
	230	1.2492	1.39	1.18853	1.39801	3.42095	10.2576	3.25479	10.3167
	231	1.14189	1.396	1.18096	1.40389	3.12707	10.3019	3.23408	10.3601
	232	1.106	1.402	1.17333	1.41016	3.02878	10.3461	3.21318	10.4063
	233	1.0999	1.408	1.16489	1.4168	3.01209	10.3904	3.19005	10.4554
	234	1.09643	1.414	1.15403	1.42383	3.00258	10.4347	3.16032	10.5072
	235	1.08946	1.42	1.14297	1.43124	2.98348	10.479	3.13004	10.5619
	236	1.08089	1.426	1.13071	1.43903	2.96004	10.5233	3.09646	10.6194
	237	1.10783	1.432	1.12021	1.4472	3.0338	10.5675	3.06772	10.6797
	238	1.12981	1.438	1.11003	1.45576	3.09399	10.6118	3.03982	10.7429
	239	1.09597	1.444	1.09885	1.4647	3.00133	10.6561	3.0092	10.8088
	240	1.05838	1.45	1.08903	1.47402	2.89839	10.7004	2.98231	10.8776
	241	1.04894	1.463	1.07943	1.48311	2.87254	10.7963	2.95602	10.9447
	242	1.03219	1.476	1.0736	1.4919	2.82666	10.8922	2.94006	11.0096
	243	1.02264	1.489	1.07022	1.50041	2.8005	10.9882	2.93081	11.0724
	244	1.01625	1.502	1.06491	1.50863	2.78301	11.0841	2.91627	11.133
	245	1.01441	1.515	1.05878	1.51657	2.77797	11.18	2.89947	11.1916
	246	0.976834	1.528	1.05422	1.52422	2.67507	11.276	2.887	11.248
	247	0.992905	1.541	1.04704	1.53158	2.71908	11.3719	2.86732	11.3024
	248	1.00159	1.554	1.03956	1.53865	2.74286	11.4678	2.84685	11.3546
	249	1.00065	1.567	1.03091	1.54544	2.74029	11.5638	2.82317	11.4047
	250	1.00444	1.58	1.01944	1.55194	2.75067	11.6597	2.79173	11.4526
	251	1.05201	1.58	1.01125	1.55768	2.88095	11.6597	2.7693	11.495
	252	1.02219	1.58	1.00263	1.56232	2.79929	11.6597	2.7457	11.5292
	253	1.03667	1.58	0.99564	1.56585	2.83892	11.6597	2.72657	11.5553
	254	0.990842	1.58	0.989163	1.56829	2.71343	11.6597	2.70883	11.5733
	255	0.970423	1.58	0.983948	1.56963	2.65751	11.6597	2.69455	11.5832
	256	0.995945	1.58	0.97875	1.56987	2.7274	11.6597	2.68031	11.5849
	257	0.933266	1.58	0.975322	1.56901	2.55576	11.6597	2.67093	11.5786
	258	0.954307	1.58	0.97322	1.56705	2.61338	11.6597	2.66517	11.5641
	259	0.952215	1.58	0.96964	1.56399	2.60765	11.6597	2.65537	11.5415
	260	0.860241	1.58	0.958172	1.55983	2.35578	11.6597	2.62396	11.5109
	261	0.890155	1.57	0.946087	1.55486	2.4377	11.5859	2.59087	11.4742
	262	0.871924	1.56	0.933309	1.5497	2.38777	11.5121	2.55587	11.4361
	263	0.888717	1.55	0.920572	1.54434	2.43376	11.4383	2.52099	11.3966
	264	0.889611	1.54	0.908016	1.5388	2.43621	11.3645	2.48661	11.3556
	265	0.909138	1.53	0.895766	1.53306	2.48968	11.2907	2.45306	11.3133
	266	0.907646	1.52	0.88899	1.52713	2.48559	11.2169	2.43451	11.2696
	267	0.906434	1.51	0.881939	1.52101	2.48228	11.1431	2.4152	11.2244
	268	0.949737	1.5	0.87706	1.5147	2.60086	11.0693	2.40183	11.1778
	269	0.92806	1.49	0.873451	1.5082	2.5415	10.9955	2.39195	11.1299
	270	0.765124	1.48	0.866637	1.50151	2.0953	10.9217	2.37329	11.0805
	271	0.756223	1.476	0.866365	1.49424	2.07092	10.8922	2.37255	11.0269
	272	0.789588	1.472	0.866592	1.48688	2.16229	10.8627	2.37317	10.9725
	273	0.760588	1.468	0.865652	1.47942	2.08288	10.8332	2.37059	10.9175
	274	0.778796	1.464	0.866758	1.47187	2.13274	10.8037	2.37362	10.8618
	275	0.739243	1.46	0.864918	1.46422	2.02442	10.7742	2.36859	10.8053
	276	0.831261	1.456	0.864163	1.45648	2.27642	10.7446	2.36652	10.7482
	277	0.851125	1.452	0.86426	1.44864	2.33081	10.7151	2.36678	10.6903
	278	0.833058	1.448	0.862133	1.4407	2.28134	10.6856	2.36096	10.6318
	279	0.880197	1.444	0.859268	1.43267	2.41043	10.6561	2.35311	10.5725
	280	0.812274	1.44	0.857453	1.42455	2.22442	10.6266	2.34814	10.5125
	281	0.854647	1.428	0.860125	1.4168	2.34046	10.538	2.35546	10.4554
	282	0.894824	1.416	0.864209	1.40915	2.45048	10.4495	2.36664	10.3989
	283	0.852604	1.404	0.864288	1.4016	2.33486	10.3609	2.36686	10.3432
	284	0.911435	1.392	0.866766	1.39414	2.49597	10.2723	2.37364	10.2882
	285	0.851836	1.38	0.870626	1.38678	2.33276	10.1838	2.38422	10.2338
	286	0.893627	1.368	0.873469	1.37951	2.44721	10.0952	2.392	10.1802
	287	0.909637	1.356	0.872596	1.37234	2.49105	10.0067	2.38961	10.1273
	288	0.862734	1.344	0.871125	1.36527	2.36261	9.91813	2.38558	10.0751
	289	0.890907	1.332	0.869095	1.35829	2.43976	9.82957	2.38002	10.0236
	290	0.890779	1.32	0.865079	1.35141	2.43941	9.74102	2.36903	9.97278
	291	0.820001	1.318	0.86897	1.34486	2.24558	9.72626	2.37968	9.92445
	292	0.840104	1.316	0.871546	1.33903	2.30063	9.7115	2.38674	9.88141
	293	0.791212	1.314	0.872228	1.33391	2.16674	9.69674	2.3886	9.84367
	294	0.811471	1.312	0.875341	1.32951	2.22222	9.68198	2.39713	9.81121
	295	0.858092	1.31	0.875801	1.32583	2.34989	9.66722	2.39839	9.78405
	296	0.797623	1.308	0.879458	1.32287	2.1843	9.65246	2.4084	9.76218
	297	0.813323	1.306	0.878946	1.32062	2.22729	9.6377	2.407	9.7456
	298	0.820925	1.304	0.87908	1.31909	2.24811	9.62294	2.40737	9.73431
	299	0.79136	1.302	0.881395	1.31828	2.16715	9.60819	2.41371	9.72831
	300	0.797725	1.3	0.897012	1.31818	2.18458	9.59343	2.45647	9.72761
	301	0.892189	1.303	0.918592	1.3262	2.44327	9.61556	2.51557	9.78675
	302	0.907554	1.306	0.943814	1.33502	2.48534	9.6377	2.58464	9.85189
	303	0.908829	1.309	0.968251	1.34569	2.48884	9.65984	2.65156	9.93058
	304	0.916534	1.312	0.995263	1.35593	2.50994	9.68198	2.72554	10.0062
	305	0.920886	1.315	1.02148	1.36506	2.52185	9.70412	2.79734	10.0735
	306	0.926938	1.318	1.04563	1.37913	2.53843	9.72626	2.86347	10.1774
	307	0.883116	1.321	1.07291	1.39332	2.41842	9.7484	2.93819	10.2821
	308	0.912384	1.324	1.09963	1.40789	2.49857	9.77054	3.01134	10.3896
	309	0.910285	1.327	1.12617	1.42351	2.49282	9.79267	3.08402	10.5049
	310	1.21165	1.33	1.15434	1.44566	3.31811	9.81481	3.16118	10.6683
	311	1.334	1.48766	1.18342	1.46293	3.65317	10.9783	3.24082	10.7958
	312	1.338	1.50266	1.20912	1.482	3.66412	11.0889	3.31119	10.9365
	313	1.342	1.53905	1.23529	1.50204	3.67508	11.3575	3.38286	11.0844
	314	1.346	1.52834	1.26261	1.52265	3.68603	11.2785	3.45768	11.2365
	315	1.35	1.5029	1.29078	1.53865	3.69699	11.0907	3.53481	11.3545
	316	1.354	1.60445	1.31995	1.55694	3.70794	11.8401	3.6147	11.4895
	317	1.358	1.60473	1.35004	1.5719	3.71889	11.8422	3.69711	11.5999
	318	1.362	1.61078	1.38349	1.58468	3.72985	11.8868	3.78869	11.6943
	319	1.366	1.63079	1.41673	1.59859	3.7408	12.0345	3.87971	11.7969
	320	1.37	1.76537	1.42544	1.61259	3.75176	13.0277	3.90358	11.9002
	321	1.395	1.66135	1.41758	1.62727	3.82022	12.26	3.88205	12.0085
	322	1.42	1.70191	1.40367	1.63522	3.88868	12.5593	3.84396	12.0672
	323	1.445	1.72517	1.38893	1.64327	3.95714	12.731	3.80359	12.1266
	324	1.47	1.74016	1.37399	1.65039	4.02561	12.8416	3.7627	12.1791
	325	1.495	1.64659	1.36045	1.65883	4.09407	12.1511	3.72559	12.2415
	326	1.52	1.69767	1.34743	1.66931	4.16253	12.528	3.68994	12.3188
	327	1.545	1.631	1.33472	1.67574	4.23099	12.0361	3.65514	12.3662
	328	1.57	1.58836	1.32191	1.68297	4.29946	11.7214	3.62006	12.4196
	329	1.595	1.61487	1.30992	1.69073	4.36792	11.917	3.58722	12.4768
	330	1.08931	1.62	1.29545	1.69834	2.98309	11.9549	3.5476	12.533
	331	1.05015	1.637	1.28177	1.70081	2.87584	12.0803	3.51014	12.5512
	332	1.04835	1.654	1.25713	1.70954	2.87092	12.2058	3.44265	12.6156
	333	1.03525	1.671	1.23191	1.71762	2.83503	12.3312	3.3736	12.6753
	334	1.03527	1.688	1.20299	1.72588	2.8351	12.4567	3.2944	12.7363
	335	1.06775	1.705	1.1732	1.73472	2.92405	12.5821	3.21282	12.8015
	336	1.08264	1.722	1.14038	1.74932	2.96481	12.7076	3.12295	12.9092
	337	1.09295	1.739	1.10556	1.76277	2.99306	12.8331	3.0276	13.0084
	338	1.09493	1.756	1.07308	1.78069	2.99849	12.9585	2.93865	13.1407
	339	1.11567	1.773	1.03839	1.80195	3.05526	13.084	2.84363	13.2976
	340	1.06888	1.79	1.01116	1.82323	2.92714	13.2094	2.76906	13.4546
	341	1.08907	1.817	1.00797	1.8435	2.98242	13.4087	2.76032	13.6042
	342	0.888871	1.844	1.00717	1.86219	2.43418	13.6079	2.75815	13.7421
	343	0.90213	1.871	1.01326	1.8793	2.47049	13.8072	2.77481	13.8684
	344	0.850965	1.898	1.02019	1.89484	2.33038	14.0064	2.79381	13.9831
	345	0.858175	1.925	1.0287	1.9088	2.35012	14.2056	2.81712	14.0861
	346	0.821025	1.952	1.03134	1.92118	2.24838	14.4049	2.82432	14.1774
	347	0.804864	1.979	1.03759	1.93198	2.20413	14.6041	2.84146	14.2572
	348	0.877905	2.006	1.04451	1.94121	2.40415	14.8034	2.8604	14.3252
	349	0.857402	2.033	1.05303	1.94886	2.348	15.0026	2.88372	14.3817
	350	1.03572	2.06	1.04605	1.95493	2.83633	15.2019	2.86461	14.4265
	351	1.02379	2.044	1.02841	1.95885	2.80366	15.0838	2.81631	14.4554
	352	1.03386	2.028	1.00991	1.96014	2.83125	14.9657	2.76564	14.4649
	353	1.17329	2.012	1.0018	1.9588	3.21306	14.8477	2.74344	14.4551
	354	1.17774	1.996	0.992694	1.95483	3.22526	14.7296	2.7185	14.4258
	355	1.21007	1.98	0.987891	1.94823	3.31379	14.6115	2.70535	14.3771
	356	1.12179	1.964	0.981782	1.93901	3.07203	14.4935	2.68862	14.309
	357	1.21118	1.948	0.975407	1.92715	3.31681	14.3754	2.67116	14.2215
	358	1.23503	1.932	0.970712	1.91267	3.38214	14.2573	2.6583	14.1146
	359	1.26979	1.916	0.962149	1.89555	3.47734	14.1392	2.63485	13.9884
	360	0.972377	1.9	0.951134	1.87581	2.66286	14.0212	2.60469	13.8427
	361	0.706627	1.872	0.930133	1.85368	1.9351	13.8145	2.54718	13.6793
	362	0.709061	1.844	0.909353	1.83121	1.94177	13.6079	2.49027	13.5135
	363	0.722354	1.816	0.887701	1.80841	1.97817	13.4013	2.43098	13.3453
	364	0.715088	1.788	0.860693	1.78527	1.95828	13.1947	2.35702	13.1745
	365	0.752322	1.76	0.83262	1.7618	2.06024	12.988	2.28014	13.0013
	366	0.732705	1.732	0.804166	1.73799	2.00652	12.7814	2.20221	12.8256
	367	0.690092	1.704	0.781788	1.71385	1.88982	12.5748	2.14093	12.6475
	368	0.708453	1.676	0.753195	1.68938	1.9401	12.3681	2.06263	12.4669
	369	0.702032	1.648	0.724519	1.66457	1.92252	12.1615	1.9841	12.2838
	370	0.631167	1.62	0.696121	1.63942	1.72846	11.9549	1.90633	12.0982
	371	0.604408	1.597	0.689819	1.61471	1.65518	11.7852	1.88908	11.9158
	372	0.597011	1.574	0.693945	1.591	1.63492	11.6154	1.90037	11.7409
	373	0.58916	1.551	0.700701	1.56829	1.61342	11.4457	1.91888	11.5733
	374	0.618605	1.528	0.704379	1.54659	1.69405	11.276	1.92895	11.4131
	375	0.60117	1.505	0.709586	1.52589	1.64631	11.1062	1.94321	11.2604
	376	0.625666	1.482	0.71351	1.50619	1.71339	10.9365	1.95395	11.115
	377	0.662194	1.459	0.718068	1.4875	1.81342	10.7668	1.96644	10.9771
	378	0.623922	1.436	0.724118	1.46982	1.70862	10.597	1.983	10.8466
	379	0.646087	1.413	0.729734	1.45313	1.76931	10.4273	1.99838	10.7235
	380	0.686539	1.39	0.723079	1.43745	1.88009	10.2576	1.98016	10.6078
	381	0.842963	1.383	0.716973	1.42302	2.30846	10.2059	1.96344	10.5012
	382	0.791356	1.376	0.714177	1.40958	2.16713	10.1543	1.95578	10.4021
	383	0.847827	1.369	0.713747	1.39715	2.32178	10.1026	1.9546	10.3104
	384	0.797894	1.362	0.711546	1.38573	2.18504	10.051	1.94857	10.2261
	385	0.822012	1.355	0.708013	1.37531	2.25109	9.9993	1.9389	10.1492
	386	0.832919	1.348	0.705579	1.36589	2.28096	9.94764	1.93223	10.0797
	387	0.826328	1.341	0.700494	1.35748	2.26291	9.89599	1.91831	10.0176
	388	0.814352	1.334	0.693492	1.35007	2.23011	9.84433	1.89913	9.9629
	389	0.823776	1.327	0.69064	1.34366	2.25592	9.79267	1.89132	9.91563
	390	0.565359	1.32	0.7011	1.33826	1.54824	9.74102	1.91997	9.87577
	391	0.505757	1.318	0.710314	1.33396	1.38502	9.72626	1.9452	9.84402
	392	0.546991	1.316	0.712228	1.32999	1.49794	9.7115	1.95044	9.81474
	393	0.588173	1.314	0.717663	1.32636	1.61072	9.69674	1.96533	9.78793
	394	0.543953	1.312	0.720427	1.32306	1.48962	9.68198	1.97289	9.76359
	395	0.546047	1.31	0.727139	1.32009	1.49536	9.66722	1.99128	9.74172
	396	0.551182	1.308	0.733156	1.31747	1.50942	9.65246	2.00775	9.72232
	397	0.521229	1.306	0.736097	1.31517	1.42739	9.6377	2.01581	9.70538
	398	0.518387	1.304	0.741257	1.31321	1.41961	9.62294	2.02994	9.69092
	399	0.565338	1.302	0.746438	1.31159	1.54818	9.60819	2.04413	9.67893
	400	0.860925	1.3	0.742093	1.3103	2.35765	9.59343	2.03223	9.6694
	401	0.875775	1.3	0.777862	1.31045	2.39832	9.59343	2.13018	9.67051
	402	0.882282	1.3	0.816534	1.31255	2.41614	9.59343	2.23608	9.68605
	403	0.902972	1.3	0.853198	1.3151	2.4728	9.59343	2.33649	9.70485
	404	0.904588	1.3	0.887857	1.31952	2.47722	9.59343	2.4314	9.7375
	405	0.935759	1.3	0.924668	1.3243	2.56258	9.59343	2.53221	9.77277
	406	0.945584	1.3	0.961378	1.32809	2.58949	9.59343	2.63274	9.80069
	407	0.893328	1.3	0.997838	1.33015	2.44638	9.59343	2.73259	9.81593
	408	0.932294	1.3	1.03576	1.33542	2.55309	9.59343	2.83643	9.8548
	409	0.920769	1.3	1.07381	1.33995	2.52153	9.59343	2.94065	9.8882
	410	0.734534	1.3	1.10958	1.3488	2.01153	9.59343	3.0386	9.95356
	411	1.3	1.32313	1.13106	1.3774	3.56006	9.76414	3.09742	10.1646
	412	1.3	1.36205	1.15191	1.40909	3.56006	10.0513	3.15451	10.3985
	413	1.3	1.36932	1.17254	1.43819	3.56006	10.105	3.21101	10.6132
	414	1.3	1.40654	1.19226	1.46706	3.56006	10.3797	3.26502	10.8263
	415	1.3	1.41199	1.212	1.49773	3.56006	10.4199	3.31907	11.0526
	416	1.3	1.38915	1.23032	1.5258	3.56006	10.2513	3.36924	11.2597
	417	1.3	1.3512	1.24826	1.55546	3.56006	9.97122	3.41836	11.4786
	418	1.3	1.41618	1.26884	1.58548	3.56006	10.4508	3.47472	11.7002
	419	1.3	1.39869	1.28762	1.6157	3.56006	10.3217	3.52615	11.9231
	420	1.3	1.48728	1.30706	1.62329	3.56006	10.9754	3.57938	11.9792
	421	1.302	1.89828	1.33581	1.6507	3.56554	14.0085	3.65811	12.1814
	422	1.304	1.96288	1.33727	1.67436	3.57101	14.4852	3.66211	12.3561
	423	1.306	1.90882	1.33897	1.68915	3.57649	14.0862	3.66678	12.4652
	424	1.308	1.90388	1.34092	1.70663	3.58197	14.0498	3.67212	12.5942
	425	1.31	1.94164	1.34311	1.71962	3.58745	14.3284	3.67812	12.69
	426	1.312	1.88712	1.34554	1.7337	3.59292	13.9261	3.68478	12.794
	427	1.314	1.92051	1.34822	1.74952	3.5984	14.1725	3.69212	12.9107
	428	1.316	1.92797	1.35114	1.76527	3.60388	14.2276	3.70012	13.0269
	429	1.318	1.93207	1.35431	1.77539	3.60935	14.2578	3.70878	13.1016
	430	1.32	1.45885	1.35772	1.77567	3.61483	10.7656	3.71812	13.1036
	431	1.325	1.87329	1.36003	1.7703	3.62852	13.8241	3.72444	13.064
	432	1.33	1.81826	1.36115	1.74553	3.64222	13.418	3.72751	12.8812
	433	1.335	1.67144	1.36272	1.7179	3.65591	12.3345	3.73182	12.6774
	434	1.34	1.7349	1.36227	1.6931	3.6696	12.8028	3.73058	12.4943
	435	1.345	1.67824	1.36127	1.66877	3.68329	12.3846	3.72786	12.3148
	436	1.35	1.7066	1.36113	1.64288	3.69699	12.5939	3.72747	12.1237
	437	1.355	1.72001	1.36319	1.61983	3.71068	12.6929	3.73312	11.9537
	438	1.36	1.6807	1.36363	1.59543	3.72437	12.4029	3.73431	11.7736
	439	1.365	1.62792	1.36278	1.57091	3.73806	12.0133	3.73198	11.5926
	440	1.37	1.40448	1.34543	1.54643	3.75176	10.3645	3.68447	11.412
	441	1.34745	1.375	1.32586	1.54467	3.69001	10.1469	3.63088	11.399
	442	1.325	1.38	1.30678	1.52319	3.62852	10.1838	3.57863	11.2405
	443	1.3363	1.385	1.28799	1.50444	3.65946	10.2207	3.52718	11.1021
	444	1.29676	1.39	1.26783	1.4928	3.55118	10.2576	3.47197	11.0162
	445	1.28754	1.395	1.24512	1.47823	3.52595	10.2945	3.40978	10.9087
	446	1.30708	1.4	1.2215	1.46646	3.57946	10.3314	3.34509	10.8218
	447	1.35439	1.405	1.19736	1.45342	3.709	10.3683	3.27899	10.7256
	448	1.32291	1.41	1.17333	1.43985	3.6228	10.4052	3.21317	10.6254
	449	1.29856	1.415	1.13776	1.42825	3.55613	10.4421	3.11578	10.5398
	450	0.961653	1.42	1.11436	1.41926	2.6335	10.479	3.05168	10.4735
	451	0.91808	1.422	1.10801	1.42115	2.51417	10.4937	3.0343	10.4875
	452	0.933182	1.424	1.09996	1.42464	2.55553	10.5085	3.01225	10.5132
	453	0.944101	1.426	1.09563	1.42808	2.58543	10.5233	3.0004	10.5386
	454	0.920972	1.428	1.08618	1.43148	2.52209	10.538	2.97452	10.5637
	455	0.873593	1.43	1.0783	1.43482	2.39234	10.5528	2.95293	10.5884
	456	0.859779	1.432	1.06403	1.43812	2.35451	10.5675	2.91385	10.6127
	457	0.854261	1.434	1.04605	1.44137	2.3394	10.5823	2.8646	10.6367
	458	0.861414	1.436	1.02437	1.44458	2.35899	10.597	2.80523	10.6603
	459	0.629553	1.438	1.00216	1.44773	1.72404	10.6118	2.74442	10.6836
	460	0.88433	1.44	0.974227	1.45084	2.42175	10.6266	2.66793	10.7065
	461	1.23964	1.444	0.960211	1.45471	3.39476	10.6561	2.62955	10.7351
	462	1.18204	1.448	0.950846	1.45949	3.23702	10.6856	2.6039	10.7704
	463	1.23615	1.452	0.93693	1.46518	3.38522	10.7151	2.56579	10.8124
	464	1.14218	1.456	0.923522	1.47178	3.12788	10.7446	2.52907	10.8611
	465	1.13483	1.46	0.903834	1.47928	3.10773	10.7742	2.47516	10.9164
	466	0.994462	1.464	0.882813	1.48769	2.72334	10.8037	2.41759	10.9785
	467	0.937781	1.468	0.862162	1.49702	2.56812	10.8332	2.36104	11.0473
	468	0.909113	1.472	0.841431	1.50725	2.48961	10.8627	2.30427	11.1228
	469	0.866819	1.476	0.821156	1.51838	2.37379	10.8922	2.24874	11.205
	470	0.724894	1.48	0.808037	1.53043	1.98513	10.9217	2.21282	11.2939
	471	0.673805	1.501	0.786294	1.54186	1.84522	11.0767	2.15327	11.3782
	472	0.72573	1.522	0.746718	1.55256	1.98742	11.2317	2.04489	11.4572
	473	0.647385	1.543	0.710663	1.56255	1.77287	11.3867	1.94616	11.531
	474	0.668726	1.564	0.671554	1.57183	1.83131	11.5416	1.83905	11.5994
	475	0.516598	1.585	0.636972	1.58039	1.41471	11.6966	1.74435	11.6625
	476	0.441863	1.606	0.604011	1.58823	1.21005	11.8516	1.65409	11.7204
	477	0.435642	1.627	0.57758	1.59535	1.19301	12.0065	1.58171	11.773
	478	0.428496	1.648	0.553453	1.60175	1.17344	12.1615	1.51564	11.8202
	479	0.444999	1.669	0.530716	1.60744	1.21863	12.3165	1.45337	11.8622
	480	0.360124	1.69	0.509875	1.61241	0.986202	12.4715	1.3963	11.8989
	481	0.437753	1.679	0.495969	1.61786	1.19879	12.3903	1.35821	11.9391
	482	0.42682	1.668	0.484214	1.62298	1.16885	12.3091	1.32602	11.9769
	483	0.441535	1.657	0.46993	1.62776	1.20915	12.2279	1.28691	12.0121
	484	0.432924	1.646	0.459105	1.6322	1.18556	12.1468	1.25726	12.0449
	485	0.431937	1.635	0.447498	1.63632	1.18286	12.0656	1.22548	12.0753
	486	0.45788	1.624	0.442622	1.64009	1.25391	11.9844	1.21212	12.1032
	487	0.451611	1.613	0.441659	1.64353	1.23674	11.9032	1.20949	12.1286
	488	0.442259	1.602	0.441445	1.64664	1.21113	11.8221	1.2089	12.1515
	489	0.442139	1.591	0.44233	1.64941	1.2108	11.7409	1.21132	12.1719
	490	0.438781	1.58	0.446557	1.65185	1.2016	11.6597	1.2229	12.1899
	491	0.439285	1.594	0.443923	1.65357	1.20299	11.763	1.21569	12.2026
	492	0.432373	1.608	0.437796	1.65611	1.18406	11.8663	1.19891	12.2213
	493	0.432374	1.622	0.430701	1.65945	1.18406	11.9696	1.17948	12.246
	494	0.425063	1.636	0.423139	1.66361	1.16404	12.073	1.15877	12.2767
	495	0.430337	1.65	0.415713	1.66858	1.17848	12.1763	1.13843	12.3134
	496	0.416447	1.664	0.408771	1.67437	1.14044	12.2796	1.11942	12.3561
	497	0.42209	1.678	0.399835	1.68096	1.1559	12.3829	1.09495	12.4048
	498	0.431234	1.692	0.389101	1.68837	1.18094	12.4862	1.06556	12.4595
	499	0.446685	1.706	0.377974	1.6966	1.22325	12.5895	1.03508	12.5201
	500	0.531806	1.72	0.366372	1.70563	1.45636	12.6928	1.00331	12.5868
	501	0.306032	1.726	0.361535	1.71529	0.838071	12.7371	0.990066	12.6581
	502	0.311916	1.732	0.357136	1.72437	0.854185	12.7814	0.978021	12.7251
	503	0.28109	1.738	0.352238	1.73288	0.769767	12.8257	0.964608	12.7879
	504	0.286244	1.744	0.346006	1.74081	0.783881	12.8699	0.947541	12.8464
	505	0.280403	1.75	0.34098	1.74818	0.767885	12.9142	0.933777	12.9008
	506	0.289348	1.756	0.335458	1.75496	0.792382	12.9585	0.918653	12.9509
	507	0.274356	1.762	0.331422	1.76118	0.751327	13.0028	0.907601	12.9967
	508	0.231163	1.768	0.327879	1.76682	0.633042	13.0471	0.8979	13.0383
	509	0.213724	1.774	0.322828	1.77189	0.585285	13.0913	0.884066	13.0757
	510	0.203862	1.78	0.317054	1.77638	0.558277	13.1356	0.868256	13.1089
	511	0.339431	1.782	0.327912	1.78006	0.929535	13.1504	0.897991	13.1361
	512	0.34895	1.784	0.347919	1.78331	0.955602	13.1651	0.952778	13.1601
	513	0.331776	1.786	0.368807	1.78613	0.908572	13.1799	1.00998	13.1809
	514	0.304377	1.788	0.393396	1.78852	0.83354	13.1947	1.07732	13.1985
	515	0.321835	1.79	0.415648	1.79048	0.881347	13.2094	1.13826	13.213
	516	0.316913	1.792	0.436759	1.79201	0.867869	13.2242	1.19607	13.2243
	517	0.333562	1.794	0.459454	1.79311	0.913463	13.2389	1.25822	13.2324
	518	0.349333	1.796	0.480638	1.79378	0.956651	13.2537	1.31623	13.2373
	519	0.32748	1.798	0.503573	1.79402	0.896806	13.2684	1.37904	13.2391
	520	0.328113	1.8	0.529307	1.79383	0.89854	13.2832	1.44951	13.2377
	521	0.754811	1.797	0.548807	1.79287	2.06705	13.2611	1.50291	13.2306
	522	0.716926	1.794	0.562389	1.79134	1.96331	13.2389	1.54011	13.2193
	523	0.740932	1.791	0.57608	1.78924	2.02905	13.2168	1.5776	13.2038
	524	0.786086	1.788	0.590313	1.78656	2.1527	13.1947	1.61658	13.184
	525	0.743269	1.785	0.606869	1.78331	2.03545	13.1725	1.66192	13.1601
	526	0.713976	1.782	0.622888	1.77949	1.95523	13.1504	1.70578	13.1318
	527	0.755471	1.779	0.639892	1.77509	2.06886	13.1282	1.75235	13.0994
	528	0.709425	1.776	0.654488	1.77012	1.94277	13.1061	1.79232	13.0627
	529	0.702207	1.773	0.669687	1.76457	1.923	13.084	1.83394	13.0218
	530	0.742271	1.77	0.685612	1.75845	2.03271	13.0618	1.87755	12.9766
	531	0.604347	1.76	0.727477	1.75262	1.65501	12.988	1.9922	12.9336
	532	0.61838	1.75	0.747619	1.74732	1.69344	12.9142	2.04736	12.8944
	533	0.630139	1.74	0.769086	1.74253	1.72564	12.8404	2.10615	12.8591
	534	0.624103	1.73	0.788078	1.73828	1.70911	12.7666	2.15816	12.8277
	535	0.644399	1.72	0.80363	1.73455	1.76469	12.6928	2.20075	12.8002
	536	0.650831	1.71	0.822238	1.73135	1.78231	12.619	2.2517	12.7766
	537	0.666158	1.7	0.842557	1.72867	1.82428	12.5452	2.30735	12.7568
	538	0.633333	1.69	0.859417	1.72652	1.73439	12.4715	2.35352	12.741
	539	0.66148	1.68	0.87812	1.7249	1.81147	12.3977	2.40474	12.729
	540	0.654552	1.67	0.885645	1.7238	1.7925	12.3239	2.42535	12.7209
	541	1.18795	1.678	0.908082	1.72274	3.25321	12.3829	2.48679	12.7131
	542	1.16849	1.686	0.936548	1.72208	3.19992	12.4419	2.56474	12.7082
	543	1.15782	1.694	0.964761	1.72179	3.1707	12.501	2.64201	12.706
	544	1.13098	1.702	0.993049	1.72188	3.0972	12.56	2.71947	12.7067
	545	1.1055	1.71	1.0242	1.72236	3.02742	12.619	2.80478	12.7103
	546	1.12544	1.718	1.05398	1.72322	3.08203	12.6781	2.88633	12.7166
	547	1.1313	1.726	1.08518	1.72447	3.09807	12.7371	2.97176	12.7258
	548	1.10175	1.734	1.11588	1.72609	3.01715	12.7962	3.05583	12.7378
	549	1.09354	1.742	1.14909	1.7281	2.99466	12.8552	3.14678	12.7526
	550	0.856761	1.75	1.17301	1.73049	2.34625	12.9142	3.21229	12.7702
	551	1.20308	1.748	1.21602	1.73302	3.29465	12.8995	3.33008	12.7889
	552	1.18898	1.746	1.23211	1.73484	3.25604	12.8847	3.37414	12.8023
	553	1.19783	1.744	1.24874	1.73594	3.28026	12.8699	3.41967	12.8105
	554	1.21113	1.742	1.26695	1.73632	3.31668	12.8552	3.46955	12.8133
	555	1.26385	1.74	1.2844	1.73599	3.46107	12.8404	3.51735	12.8108
	556	1.25606	1.738	1.30794	1.73493	3.43974	12.8257	3.5818	12.803
	557	1.29154	1.736	1.33172	1.73317	3.53689	12.8109	3.64693	12.79
	558	1.29667	1.734	1.35557	1.73068	3.55094	12.7962	3.71223	12.7717
	559	1.31542	1.732	1.37902	1.72748	3.60228	12.7814	3.77645	12.748
	560	1.15278	1.73	1.40425	1.72356	3.1569	12.7666	3.84555	12.7191
	561	1.53797	1.723	1.40981	1.73819	4.21173	12.715	3.86076	12.8271
	562	1.5184	1.716	1.39798	1.7529	4.15815	12.6633	3.82839	12.9356
	563	1.50996	1.709	1.3898	1.76769	4.13504	12.6117	3.80597	13.0448
	564	1.53191	1.702	1.38105	1.78256	4.19514	12.56	3.78201	13.1545
	565	1.48943	1.695	1.37197	1.79751	4.07883	12.5084	3.75714	13.2648
	566	1.58889	1.688	1.35797	1.81254	4.3512	12.4567	3.7188	13.3757
	567	1.61386	1.681	1.34202	1.82766	4.41956	12.405	3.67514	13.4873
	568	1.62104	1.674	1.32497	1.84286	4.43924	12.3534	3.62843	13.5995
	569	1.58339	1.667	1.30819	1.85815	4.33612	12.3017	3.58249	13.7123
	570	1.61178	1.66	1.28811	1.87352	4.41386	12.2501	3.5275	13.8258
	571	0.970847	2.05617	1.27538	1.88898	2.65867	15.1736	3.49264	13.9399
	572	0.960252	2.05572	1.24333	1.90476	2.62966	15.1703	3.40488	14.0563
	573	1.02088	2.05533	1.21187	1.92086	2.79568	15.1674	3.31871	14.1751
	574	1.01813	2.055	1.18182	1.93728	2.78815	15.165	3.23643	14.2963
	575	1.0246	2.05471	1.14388	1.954	2.80586	15.1629	3.13253	14.4197
	576	0.976355	2.05447	1.12904	1.97102	2.67375	15.1611	3.09188	14.5453
	577	0.928579	2.05425	1.10922	1.98833	2.54292	15.1594	3.03761	14.673
	578	0.941225	2.05404	1.08959	2.00592	2.57755	15.1579	2.98386	14.8028
	579	0.952147	2.05384	1.06772	2.0238	2.60746	15.1564	2.92396	14.9347
	580	0.902987	2.05363	1.03266	2.04196	2.47284	15.1549	2.82794	15.0688
	581	0.891345	2.05339	0.996826	2.06041	2.44096	15.1531	2.72981	15.2049
	582	0.879821	2.05311	0.991529	2.05987	2.4094	15.1511	2.71531	15.2009
	583	0.872091	2.05278	0.987275	2.05929	2.38823	15.1486	2.70366	15.1967
	584	0.892906	2.05237	0.979556	2.05869	2.44523	15.1456	2.68252	15.1922
	585	0.75272	2.05188	0.972662	2.05804	2.06133	15.142	2.66364	15.1874
	586	1.18453	2.05102	0.964266	2.05736	3.24384	15.1356	2.64065	15.1824
	587	1.18188	2.05004	0.95847	2.05663	3.23659	15.1284	2.62478	15.177
	588	1.21077	2.04902	0.956033	2.05586	3.31571	15.1209	2.6181	15.1713
	589	1.17179	2.04798	0.953066	2.05504	3.20897	15.1132	2.60998	15.1653
	590	0.863269	2.04694	0.930812	2.05417	2.36407	15.1055	2.54904	15.1589
	591	0.875851	2.04588	0.921348	2.05322	2.39853	15.0977	2.52312	15.1519
	592	0.862067	2.04482	0.911885	2.05227	2.36078	15.0898	2.4972	15.1448
	593	0.872883	2.04374	0.902421	2.05132	2.3904	15.0819	2.47129	15.1378
	594	0.862332	2.04265	0.892957	2.05037	2.3615	15.0738	2.44537	15.1308
	595	0.876536	2.04154	0.883494	2.04942	2.4004	15.0656	2.41945	15.1238
	596	0.852172	2.04041	0.87403	2.04847	2.33368	15.0573	2.39354	15.1168
	597	0.857302	2.03926	0.864566	2.04752	2.34773	15.0488	2.36762	15.1098
	598	0.878529	2.03809	0.855103	2.04657	2.40586	15.0402	2.34171	15.1027
	599	0.880304	2.03689	0.845639	2.04561	2.41072	15.0314	2.31579	15.0957
	600	0.495078	2.03567	0.836175	2.04466	1.35577	15.0224	2.28987	15.0887

## Sheet: Cont_arc_(diffuse)
Diffuse degassing around continental arcs	MM Carbon	12.011
	MM CO2	44.01
	Tg CO2/a
	min	mean	max
Fischer	83	88	93
	Mt CO2/a			Mt C/a
	83	88	93	22.652	24.0165	25.3811
	Reference	Fischer et al. 2019	For carbon values, taken from Magmatic degassing database, extrapolatde to all present-day volcanos
		Cao et al. 2017	For flux
	Time	Raw_length_min	Raw_length_max	Smoothed_length_min	Smoothed_length_max	raw_min_Mt_C/a	raw_max_Mt_C/a	smoothed_min_Mt_C/a	smoothed_max_Mt_C/a
	0	1	1	1	1	22.652	25.3811	22.652	25.3811
	1	1	1.0351	1.00174	1.00421	22.652	26.2721	22.6913	25.4879
	2	0.982591	1	1.00347	1.00841	22.2576	25.3811	22.7306	25.5946
	3	0.973247	1	1.00521	1.01262	22.046	25.3811	22.7699	25.7014
	4	0.996931	1	1.00694	1.01682	22.5824	25.3811	22.8092	25.8081
	5	1	1.07119	1.00868	1.02103	22.652	27.1881	22.8485	25.9149
	6	1	1.06024	1.01041	1.02524	22.652	26.9101	22.8878	26.0217
	7	0.995408	1	1.01215	1.02944	22.548	25.3811	22.9271	26.1284
	8	1	1.02809	1.01388	1.03365	22.652	26.094	22.9664	26.2352
	9	1	1.00338	1.01562	1.03786	22.652	25.4668	23.0057	26.3419
	10	1	1.05183	1.01735	1.04206	22.652	26.6965	23.045	26.4487
	11	0.972732	1.007	1.02081	1.05276	22.0343	25.5588	23.1233	26.7202
	12	0.955583	1.014	1.02431	1.0655	21.6458	25.7365	23.2027	27.0437
	13	0.932706	1.021	1.02872	1.08027	21.1276	25.9141	23.3024	27.4184
	14	0.86452	1.028	1.03362	1.09205	19.5831	26.0918	23.4135	27.7175
	15	1.02291	1.035	1.03742	1.11553	23.1709	26.2695	23.4997	28.3133
	16	1.042	1.07611	1.04112	1.13451	23.6033	27.313	23.5835	28.7952
	17	0.996391	1.049	1.04487	1.15296	22.5702	26.6248	23.6684	29.2633
	18	1.03896	1.056	1.04889	1.18053	23.5345	26.8025	23.7595	29.9633
	19	1.05054	1.063	1.05274	1.20155	23.7967	26.9801	23.8466	30.4967
	20	1.07	1.1999	1.05663	1.22077	24.2376	30.4548	23.9349	30.9844
	21	1.071	1.22378	1.06038	1.2382	24.2603	31.0608	24.0198	31.4268
	22	1.072	1.30169	1.06531	1.25673	24.2829	33.0382	24.1315	31.8971
	23	1.073	1.30883	1.07093	1.27376	24.3056	33.2196	24.2588	32.3295
	24	1.074	1.24658	1.07752	1.29583	24.3282	31.6395	24.408	32.8897
	25	1.075	1.49106	1.08728	1.32531	24.3509	37.8449	24.6291	33.6378
	26	1.076	1.46835	1.08919	1.34978	24.3735	37.2685	24.6722	34.2588
	27	1.077	1.44603	1.09001	1.37474	24.3962	36.7019	24.691	34.8923
	28	1.078	1.57692	1.09292	1.40025	24.4188	40.0239	24.7567	35.54
	29	1.079	1.46776	1.0936	1.42383	24.4415	37.2534	24.7722	36.1383
	30	1.08	1.40533	1.09357	1.44465	24.4641	35.6689	24.7716	36.6669
	31	1.077	1.41645	1.09284	1.46227	24.3962	35.9511	24.7551	37.114
	32	1.074	1.39458	1.09231	1.47945	24.3282	35.396	24.7429	37.5501
	33	1.071	1.3704	1.09197	1.48969	24.2603	34.7823	24.7352	37.81
	34	1.068	1.48269	1.09182	1.49622	24.1923	37.6322	24.7319	37.9757
	35	1.065	1.6446	1.09187	1.50159	24.1243	41.7417	24.733	38.112
	36	1.062	1.54683	1.09211	1.49672	24.0564	39.2602	24.7385	37.9885
	37	1.059	1.59827	1.09255	1.489	23.9884	40.5659	24.7484	37.7924
	38	1.056	1.58281	1.09318	1.48983	23.9205	40.1734	24.7628	37.8136
	39	1.053	1.54913	1.09401	1.48276	23.8525	39.3186	24.7815	37.6341
	40	1.05	1.49863	1.09503	1.4814	23.7846	38.037	24.8047	37.5996
	41	1.055	1.56841	1.09688	1.4855	23.8978	39.808	24.8466	37.7037
	42	1.06	1.58322	1.09976	1.48865	24.0111	40.1839	24.9117	37.7836
	43	1.065	1.51589	1.10365	1.49461	24.1243	38.475	24.9999	37.9348
	44	1.07	1.44541	1.10857	1.5039	24.2376	36.6862	25.1113	38.1706
	45	1.075	1.35889	1.11451	1.50978	24.3509	34.4901	25.2459	38.3198
	46	1.08	1.38924	1.12147	1.5069	24.4641	35.2604	25.4036	38.2468
	47	1.085	1.30674	1.12946	1.50977	24.5774	33.1664	25.5844	38.3197
	48	1.09	1.46351	1.13847	1.50821	24.6906	37.1455	25.7885	38.28
	49	1.095	1.42899	1.1485	1.50808	24.8039	36.2694	26.0157	38.2768
	50	1.1	1.4393	1.15955	1.51028	24.9172	36.531	26.2661	38.3327
	51	1.118	1.49119	1.17041	1.51911	25.3249	37.8481	26.512	38.5568
	52	1.136	1.48231	1.18068	1.53176	25.7326	37.6226	26.7447	38.8777
	53	1.154	1.51918	1.19037	1.54512	26.1404	38.5584	26.9642	39.2168
	54	1.172	1.56471	1.19947	1.57118	26.5481	39.7141	27.1704	39.8782
	55	1.19	1.6057	1.20799	1.60046	26.9558	40.7544	27.3635	40.6216
	56	1.208	1.58444	1.21593	1.62181	27.3636	40.2148	27.5432	41.1633
	57	1.226	1.6069	1.22328	1.64498	27.7713	40.785	27.7098	41.7514
	58	1.244	1.56557	1.23005	1.67781	28.179	39.7358	27.8631	42.5846
	59	1.262	1.58013	1.23624	1.70394	28.5868	40.1054	28.0032	43.248
	60	1.28	1.59522	1.24183	1.73308	28.9945	40.4884	28.13	43.9875
	61	1.273	1.68335	1.24748	1.76003	28.836	42.7254	28.2579	44.6715
	62	1.266	1.83287	1.25255	1.78332	28.6774	46.5203	28.3726	45.2627
	63	1.259	1.8627	1.25703	1.80546	28.5188	47.2773	28.4741	45.8247
	64	1.252	2.06104	1.26092	1.82204	28.3603	52.3115	28.5623	46.2454
	65	1.245	2.05806	1.26423	1.83762	28.2017	52.2359	28.6373	46.6409
	66	1.238	1.80536	1.26696	1.86139	28.0431	45.8221	28.6991	47.244
	67	1.231	1.87397	1.2691	1.88792	27.8846	47.5634	28.7476	47.9175
	68	1.224	1.99347	1.27066	1.90616	27.726	50.5966	28.7829	48.3804
	69	1.217	2.01023	1.27163	1.93612	27.5674	51.0219	28.805	49.1409
	70	1.21	2.03854	1.27202	1.96738	27.4089	51.7404	28.8138	49.9343
	71	1.216	2.00305	1.27212	1.99293	27.5448	50.8398	28.816	50.5828
	72	1.222	1.97841	1.27314	2.01371	27.6807	50.2142	28.8392	51.1103
	73	1.228	1.94552	1.27509	2.0114	27.8166	49.3796	28.8833	51.0516
	74	1.234	1.86593	1.27796	2.00891	27.9525	47.3594	28.9484	50.9883
	75	1.24	1.89069	1.28176	1.99519	28.0884	47.9879	29.0344	50.6401
	76	1.246	2.10276	1.28648	1.9883	28.2243	53.3705	29.1414	50.4653
	77	1.252	2.13947	1.29213	1.99442	28.3603	54.302	29.2693	50.6207
	78	1.258	1.98845	1.2987	1.99712	28.4962	50.4691	29.4182	50.689
	79	1.264	2.19238	1.3062	1.99224	28.6321	55.6452	29.5881	50.5652
	80	1.27	2.23405	1.31463	1.98578	28.768	56.7027	29.7789	50.4012
	81	1.282	2.1297	1.32519	1.97654	29.0398	54.0542	30.0182	50.1669
	82	1.294	2.11809	1.33727	1.96906	29.3116	53.7594	30.2917	49.977
	83	1.306	1.78454	1.35085	1.96313	29.5835	45.2936	30.5994	49.8265
	84	1.318	1.81052	1.36594	1.95972	29.8553	45.9531	30.9413	49.7398
	85	1.33	1.774	1.38255	1.96078	30.1271	45.0261	31.3174	49.7667
	86	1.342	1.91406	1.40066	1.95949	30.3989	48.5809	31.7277	49.734
	87	1.354	1.93339	1.42028	1.95201	30.6708	49.0717	32.1722	49.5442
	88	1.366	1.93029	1.44141	1.9394	30.9426	48.9928	32.6509	49.2241
	89	1.378	1.8914	1.46405	1.93858	31.2144	48.0058	33.1637	49.2032
	90	1.39	1.87509	1.4882	1.9326	31.4862	47.5918	33.7108	49.0516
	91	1.427	1.84541	1.51294	1.94136	32.3244	46.8385	34.2711	49.2738
	92	1.464	1.84655	1.53797	1.95535	33.1625	46.8676	34.838	49.6289
	93	1.501	1.85434	1.56328	1.96909	34.0006	47.0652	35.4115	49.9777
	94	1.538	1.87407	1.5889	2.00074	34.8387	47.566	35.9916	50.781
	95	1.575	1.88813	1.6148	2.03092	35.6768	47.9228	36.5784	51.5471
	96	1.612	1.86372	1.64099	2.06273	36.515	47.3034	37.1717	52.3545
	97	1.649	1.94636	1.66748	2.08454	37.3531	49.4008	37.7717	52.908
	98	1.686	1.87563	1.69426	2.1108	38.1912	47.6055	38.3783	53.5746
	99	1.723	1.97124	1.72133	2.13503	39.0293	50.0324	38.9916	54.1894
	100	1.76	2.06742	1.7487	2.15297	39.8675	52.4735	39.6114	54.6447
	101	1.778	2.41717	1.77786	2.16781	40.2752	61.3504	40.272	55.0214
	102	1.796	2.42236	1.80761	2.18772	40.6829	61.4822	40.9459	55.5268
	103	1.814	2.40563	1.83794	2.21073	41.0907	61.0575	41.633	56.1107
	104	1.832	2.44659	1.86886	2.22975	41.4984	62.0971	42.3334	56.5936
	105	1.85	2.44195	1.90036	2.24824	41.9061	61.9793	43.047	57.0629
	106	1.868	2.43944	1.93245	2.27825	42.3139	61.9156	43.7738	57.8244
	107	1.886	2.37027	1.96512	2.30734	42.7216	60.1601	44.5139	58.563
	108	1.904	2.48274	1.99838	2.33333	43.1293	63.0148	45.2672	59.2226
	109	1.922	2.43706	2.03222	2.36257	43.5371	61.8553	46.0337	59.9648
	110	1.94	2.26667	2.06664	2.39963	43.9448	57.5305	46.8135	60.9053
	111	1.989	2.18556	2.09576	2.44019	45.0548	55.472	47.473	61.9347
	112	2.038	2.26195	2.12049	2.46931	46.1647	57.4107	48.0333	62.6739
	113	2.087	2.32781	2.14084	2.49724	47.2747	59.0824	48.4943	63.3827
	114	2.136	2.25232	2.15681	2.53314	48.3846	57.1665	48.8561	64.294
	115	2.185	2.26086	2.1684	2.55984	49.4945	57.3832	49.1186	64.9717
	116	2.234	2.51575	2.17561	2.58576	50.6045	63.8526	49.2818	65.6295
	117	2.283	2.47245	2.17843	2.61486	51.7144	62.7537	49.3458	66.368
	118	2.332	2.48999	2.17687	2.64889	52.8244	63.1988	49.3105	67.2318
	119	2.381	2.48734	2.17093	2.67345	53.9343	63.1315	49.1759	67.8552
	120	2.43	2.74637	2.16061	2.68657	55.0443	69.7061	48.9421	68.1881
	121	2.358	2.91591	2.14971	2.70809	53.4133	74.0092	48.695	68.7344
	122	2.286	3.02635	2.1367	2.72883	51.7824	76.8121	48.4006	69.2609
	123	2.214	3.00657	2.12161	2.74849	50.1515	76.31	48.0587	69.7596
	124	2.142	3.15673	2.10442	2.76686	48.5205	80.1214	47.6693	70.2259
	125	2.07	3.00516	2.08514	2.79331	46.8896	76.2743	47.2326	70.8974
	126	1.998	2.98404	2.06377	2.82777	45.2586	75.7383	46.7484	71.772
	127	1.926	3.04813	2.0403	2.84942	43.6277	77.365	46.2168	72.3214
	128	1.854	3.08221	2.01474	2.84744	41.9967	78.2299	45.6378	72.2713
	129	1.782	2.99659	1.98708	2.84329	40.3658	76.0568	45.0113	72.166
	130	1.71	2.7114	1.95733	2.83931	38.7349	68.8183	44.3374	72.0648
	131	1.716	2.71696	1.92627	2.82885	38.8708	68.9594	43.6337	71.7993
	132	1.722	2.61946	1.89978	2.80709	39.0067	66.4847	43.0338	71.2472
	133	1.728	2.67302	1.87787	2.77826	39.1426	67.8442	42.5374	70.5154
	134	1.734	2.71211	1.86054	2.74817	39.2785	68.8364	42.1448	69.7515
	135	1.74	2.80574	1.84778	2.68868	39.4144	71.2127	41.8558	68.2416
	136	1.746	2.98173	1.8396	2.64479	39.5503	75.6796	41.6705	67.1277
	137	1.752	2.96853	1.836	2.60832	39.6862	75.3446	41.5889	66.2021
	138	1.758	2.43116	1.83697	2.56954	39.8222	61.7055	41.611	65.2177
	139	1.764	2.40323	1.84252	2.53011	39.9581	60.9967	41.7367	64.217
	140	1.77	2.40395	1.85265	2.49397	40.094	61.0148	41.9661	63.2998
	141	1.792	2.52757	1.86667	2.47683	40.5923	64.1526	42.2838	62.8648
	142	1.814	2.46081	1.88079	2.46021	41.0907	62.4581	42.6036	62.4429
	143	1.836	2.42321	1.89501	2.44874	41.589	61.5037	42.9257	62.1518
	144	1.858	2.37704	1.89385	2.41762	42.0874	60.3318	42.8994	61.3619
	145	1.88	1.91224	1.89129	2.38501	42.5857	48.5348	42.8415	60.5343
	146	1.902	2.08711	1.89931	2.34831	43.084	52.9732	43.0232	59.6028
	147	1.924	2.22117	1.90227	2.30358	43.5824	56.3759	43.0901	58.4675
	148	1.946	2.2368	1.90522	2.25986	44.0807	56.7725	43.157	57.3579
	149	1.968	2.2574	1.9083	2.24222	44.5791	57.2953	43.2267	56.91
	150	1.99	2.24067	1.90407	2.22629	45.0774	56.8708	43.1309	56.5057
	151	1.998	2.35283	1.89883	2.20999	45.2586	59.7175	43.0123	56.092
	152	2.006	2.36926	1.89122	2.18745	45.4398	60.1345	42.8398	55.5198
	153	2.014	2.37955	1.88398	2.16776	45.6211	60.3955	42.6759	55.0202
	154	1.7042	2.022	1.876	2.14954	38.6035	51.3206	42.4951	54.5577
	155	1.68149	2.03	1.86886	2.13319	38.0891	51.5237	42.3333	54.1427
	156	1.90473	2.038	1.85922	2.13872	43.1458	51.7267	42.1149	54.2831
	157	1.80668	2.046	1.84855	2.13556	40.9249	51.9298	41.8732	54.2029
	158	1.81268	2.054	1.84516	2.12566	41.0608	52.1328	41.7965	53.9516
	159	1.82112	2.062	1.84457	2.11467	41.2519	52.3359	41.7832	53.6727
	160	1.67718	2.07	1.84317	2.10237	37.9913	52.5389	41.7513	53.3604
	161	1.66246	2.063	1.842	2.09088	37.6581	52.3612	41.7249	53.069
	162	1.6356	2.056	1.83878	2.07177	37.0495	52.1836	41.6521	52.5839
	163	1.66539	2.049	1.83353	2.05272	37.7243	52.0059	41.533	52.1004
	164	1.67212	2.042	1.82622	2.03456	37.8768	51.8282	41.3675	51.6395
	165	1.71129	2.035	1.83235	2.03363	38.7641	51.6506	41.5063	51.6158
	166	1.68194	2.028	1.83792	2.03287	38.0992	51.4729	41.6326	51.5965
	167	1.6829	2.021	1.83097	2.02676	38.1211	51.2952	41.4751	51.4414
	168	1.85442	2.014	1.82714	2.02062	42.0062	51.1176	41.3884	51.2857
	169	1.93395	2.007	1.82136	2.0132	43.8079	50.9399	41.2575	51.0973
	170	1.93909	2	1.81081	1.99398	43.9243	50.7622	41.0183	50.6095
	171	1.966	2.00045	1.78571	1.97347	44.5338	50.7735	40.4499	50.089
	172	1.932	1.95306	1.76055	1.95239	43.7636	49.5708	39.8799	49.5539
	173	1.898	1.97077	1.73719	1.93074	42.9934	50.0203	39.3508	49.0043
	174	1.864	1.99967	1.71194	1.90851	42.2233	50.7539	38.7788	48.4401
	175	1.83	2.00242	1.68756	1.88571	41.4531	50.8237	38.2265	47.8614
	176	1.796	2.01412	1.65863	1.86233	40.6829	51.1207	37.5713	47.2681
	177	1.762	1.91018	1.63174	1.83838	39.9128	48.4824	36.9621	46.6602
	178	1.728	1.91767	1.60111	1.81386	39.1426	48.6726	36.2682	46.0378
	179	1.694	1.89868	1.56445	1.78876	38.3724	48.1906	35.438	45.4008
	180	1.60428	1.66	1.51931	1.76309	36.34	42.1327	34.4153	44.7492
	181	1.16186	1.641	1.47882	1.73718	26.3184	41.6504	33.4982	44.0916
	182	1.14559	1.622	1.43501	1.71068	25.9499	41.1682	32.5059	43.4189
	183	1.15592	1.603	1.39346	1.68586	26.1838	40.6859	31.5646	42.7891
	184	1.14675	1.584	1.35381	1.65963	25.9762	40.2037	30.6666	42.1233
	185	1.17132	1.565	1.31566	1.63144	26.5327	39.7214	29.8023	41.4078
	186	1.11727	1.546	1.27666	1.60255	25.3084	39.2392	28.9189	40.6745
	187	1.12953	1.527	1.2395	1.57252	25.586	38.757	28.0771	39.9124
	188	1.05383	1.508	1.20444	1.54689	23.8714	38.2747	27.2829	39.2618
	189	1.10163	1.489	1.16869	1.52033	24.9541	37.7925	26.473	38.5876
	190	1.0067	1.47	1.14772	1.4941	22.8037	37.3102	25.998	37.9219
	191	1.10757	1.458	1.13533	1.4795	25.0886	37.0057	25.7176	37.5515
	192	1.06631	1.446	1.14284	1.46559	24.1541	36.7011	25.8876	37.1984
	193	1.07852	1.434	1.14896	1.45259	24.4306	36.3965	26.0262	36.8684
	194	1.08379	1.422	1.15589	1.4405	24.5499	36.0919	26.1831	36.5614
	195	1.08036	1.41	1.16202	1.42931	24.4722	35.7874	26.322	36.2775
	196	1.02908	1.398	1.16631	1.41903	23.3107	35.4828	26.4193	36.0166
	197	1.03277	1.386	1.17155	1.40966	23.3944	35.1782	26.5379	35.7788
	198	1.04186	1.374	1.17836	1.4012	23.6002	34.8737	26.6922	35.5641
	199	0.993725	1.362	1.19181	1.39365	22.5098	34.5691	26.9969	35.3724
	200	1.2633	1.35	1.20098	1.387	28.6163	34.2645	27.2046	35.2037
	201	1.35	1.35467	1.21472	1.38122	30.5802	34.383	27.5157	35.0569
	202	1.316	1.35	1.22338	1.37596	29.8099	34.2645	27.7121	34.9234
	203	1.27127	1.35	1.2333	1.37123	28.7967	34.2645	27.9367	34.8033
	204	1.29819	1.35	1.24339	1.36702	29.4067	34.2645	28.1651	34.6966
	205	1.27274	1.35	1.25241	1.36334	28.8301	34.2645	28.3697	34.6031
	206	1.25947	1.35	1.26122	1.36019	28.5296	34.2645	28.5691	34.523
	207	1.22487	1.35	1.27341	1.35756	27.7457	34.2645	28.8451	34.4563
	208	1.2694	1.35	1.2849	1.35545	28.7544	34.2645	29.1056	34.4029
	209	1.33012	1.35	1.29528	1.35388	30.1299	34.2645	29.3406	34.3629
	210	1.2899	1.35	1.30553	1.35282	29.2188	34.2645	29.5729	34.3362
	211	1.28882	1.349	1.30191	1.35259	29.1942	34.2391	29.4908	34.3301
	212	1.28556	1.348	1.29442	1.35236	29.1205	34.2137	29.3211	34.3245
	213	1.26997	1.347	1.29068	1.3526	28.7674	34.1884	29.2364	34.3305
	214	1.28567	1.346	1.28923	1.35308	29.1229	34.163	29.2036	34.3427
	215	1.2692	1.345	1.28584	1.3538	28.75	34.1376	29.1269	34.3609
	216	1.26118	1.344	1.28271	1.35475	28.5683	34.1122	29.056	34.3851
	217	1.27938	1.343	1.28035	1.35595	28.9805	34.0868	29.0024	34.4155
	218	1.26891	1.342	1.28061	1.35738	28.7433	34.0615	29.0083	34.4519
	219	1.25497	1.341	1.27753	1.35905	28.4276	34.0361	28.9385	34.4943
	220	1.20429	1.34	1.27359	1.36097	27.2795	34.0107	28.8493	34.5429
	221	1.18889	1.345	1.26638	1.36317	26.9306	34.1376	28.686	34.5987
	222	1.19612	1.35	1.25748	1.3657	27.0944	34.2645	28.4844	34.663
	223	1.2392	1.355	1.24844	1.36857	28.0702	34.3914	28.2796	34.7358
	224	1.24155	1.36	1.23999	1.37177	28.1235	34.5183	28.0882	34.8171
	225	1.22867	1.365	1.23044	1.37531	27.8318	34.6452	27.8718	34.9069
	226	1.20846	1.37	1.22127	1.37918	27.3741	34.7721	27.6641	35.0051
	227	1.21082	1.375	1.2138	1.38339	27.4275	34.899	27.495	35.1119
	228	1.23027	1.38	1.20652	1.38793	27.868	35.0259	27.33	35.2272
	229	1.20614	1.385	1.1981	1.3928	27.3215	35.1528	27.1393	35.3509
	230	1.2492	1.39	1.18853	1.39801	28.2969	35.2798	26.9225	35.4832
	231	1.14189	1.396	1.18096	1.40389	25.866	35.432	26.7511	35.6324
	232	1.106	1.402	1.17333	1.41016	25.053	35.5843	26.5783	35.7914
	233	1.0999	1.408	1.16489	1.4168	24.9149	35.7366	26.387	35.96
	234	1.09643	1.414	1.15403	1.42383	24.8362	35.8889	26.1411	36.1384
	235	1.08946	1.42	1.14297	1.43124	24.6783	36.0412	25.8906	36.3264
	236	1.08089	1.426	1.13071	1.43903	24.4844	36.1935	25.6128	36.5242
	237	1.10783	1.432	1.12021	1.4472	25.0945	36.3458	25.3751	36.7317
	238	1.12981	1.438	1.11003	1.45576	25.5924	36.498	25.1443	36.9489
	239	1.09597	1.444	1.09885	1.4647	24.826	36.6503	24.8911	37.1757
	240	1.05838	1.45	1.08903	1.47402	23.9745	36.8026	24.6686	37.4123
	241	1.04894	1.463	1.07943	1.48311	23.7606	37.1326	24.4511	37.6429
	242	1.03219	1.476	1.0736	1.4919	23.3811	37.4625	24.3191	37.8661
	243	1.02264	1.489	1.07022	1.50041	23.1647	37.7925	24.2426	38.0821
	244	1.01625	1.502	1.06491	1.50863	23.02	38.1224	24.1223	38.2908
	245	1.01441	1.515	1.05878	1.51657	22.9784	38.4524	23.9834	38.4922
	246	0.976834	1.528	1.05422	1.52422	22.1272	38.7823	23.8802	38.6863
	247	0.992905	1.541	1.04704	1.53158	22.4913	39.1123	23.7174	38.8732
	248	1.00159	1.554	1.03956	1.53865	22.6879	39.4423	23.5481	39.0527
	249	1.00065	1.567	1.03091	1.54544	22.6667	39.7722	23.3522	39.225
	250	1.00444	1.58	1.01944	1.55194	22.7526	40.1022	23.0922	39.39
	251	1.05201	1.58	1.01125	1.55768	23.8302	40.1022	22.9067	39.5356
	252	1.02219	1.58	1.00263	1.56232	23.1547	40.1022	22.7114	39.6533
	253	1.03667	1.58	0.99564	1.56585	23.4825	40.1022	22.5532	39.7431
	254	0.990842	1.58	0.989163	1.56829	22.4445	40.1022	22.4065	39.805
	255	0.970423	1.58	0.983948	1.56963	21.982	40.1022	22.2884	39.839
	256	0.995945	1.58	0.97875	1.56987	22.5601	40.1022	22.1706	39.845
	257	0.933266	1.58	0.975322	1.56901	21.1403	40.1022	22.093	39.8232
	258	0.954307	1.58	0.97322	1.56705	21.6169	40.1022	22.0453	39.7734
	259	0.952215	1.58	0.96964	1.56399	21.5695	40.1022	21.9643	39.6958
	260	0.860241	1.58	0.958172	1.55983	19.4862	40.1022	21.7045	39.5902
	261	0.890155	1.57	0.946087	1.55486	20.1638	39.8484	21.4307	39.464
	262	0.871924	1.56	0.933309	1.5497	19.7508	39.5945	21.1413	39.333
	263	0.888717	1.55	0.920572	1.54434	20.1312	39.3407	20.8528	39.1971
	264	0.889611	1.54	0.908016	1.5388	20.1514	39.0869	20.5683	39.0564
	265	0.909138	1.53	0.895766	1.53306	20.5938	38.8331	20.2909	38.9108
	266	0.907646	1.52	0.88899	1.52713	20.56	38.5793	20.1374	38.7603
	267	0.906434	1.51	0.881939	1.52101	20.5325	38.3255	19.9776	38.605
	268	0.949737	1.5	0.87706	1.5147	21.5134	38.0717	19.8671	38.4449
	269	0.92806	1.49	0.873451	1.5082	21.0224	37.8179	19.7854	38.2799
	270	0.765124	1.48	0.866637	1.50151	17.3316	37.5641	19.631	38.11
	271	0.756223	1.476	0.866365	1.49424	17.1299	37.4625	19.6249	37.9256
	272	0.789588	1.472	0.866592	1.48688	17.8857	37.361	19.63	37.7387
	273	0.760588	1.468	0.865652	1.47942	17.2288	37.2595	19.6087	37.5494
	274	0.778796	1.464	0.866758	1.47187	17.6413	37.158	19.6338	37.3577
	275	0.739243	1.46	0.864918	1.46422	16.7453	37.0564	19.5921	37.1636
	276	0.831261	1.456	0.864163	1.45648	18.8297	36.9549	19.575	36.9671
	277	0.851125	1.452	0.86426	1.44864	19.2797	36.8534	19.5772	36.7681
	278	0.833058	1.448	0.862133	1.4407	18.8704	36.7519	19.529	36.5667
	279	0.880197	1.444	0.859268	1.43267	19.9382	36.6503	19.4641	36.3628
	280	0.812274	1.44	0.857453	1.42455	18.3996	36.5488	19.423	36.1566
	281	0.854647	1.428	0.860125	1.4168	19.3594	36.2442	19.4835	35.96
	282	0.894824	1.416	0.864209	1.40915	20.2695	35.9397	19.576	35.7659
	283	0.852604	1.404	0.864288	1.4016	19.3131	35.6351	19.5778	35.5742
	284	0.911435	1.392	0.866766	1.39414	20.6458	35.3305	19.6339	35.3849
	285	0.851836	1.38	0.870626	1.38678	19.2958	35.0259	19.7214	35.1981
	286	0.893627	1.368	0.873469	1.37951	20.2424	34.7214	19.7858	35.0136
	287	0.909637	1.356	0.872596	1.37234	20.6051	34.4168	19.766	34.8316
	288	0.862734	1.344	0.871125	1.36527	19.5426	34.1122	19.7327	34.6521
	289	0.890907	1.332	0.869095	1.35829	20.1808	33.8076	19.6867	34.4749
	290	0.890779	1.32	0.865079	1.35141	20.1779	33.5031	19.5957	34.3002
	291	0.820001	1.318	0.86897	1.34486	18.5746	33.4523	19.6839	34.134
	292	0.840104	1.316	0.871546	1.33903	19.03	33.4016	19.7422	33.986
	293	0.791212	1.314	0.872228	1.33391	17.9225	33.3508	19.7577	33.8561
	294	0.811471	1.312	0.875341	1.32951	18.3814	33.3	19.8282	33.7445
	295	0.858092	1.31	0.875801	1.32583	19.4375	33.2493	19.8386	33.6511
	296	0.797623	1.308	0.879458	1.32287	18.0677	33.1985	19.9215	33.5759
	297	0.813323	1.306	0.878946	1.32062	18.4234	33.1477	19.9099	33.5188
	298	0.820925	1.304	0.87908	1.31909	18.5956	33.097	19.9129	33.48
	299	0.79136	1.302	0.881395	1.31828	17.9259	33.0462	19.9653	33.4594
	300	0.797725	1.3	0.897012	1.31818	18.07	32.9955	20.3191	33.457
	301	0.892189	1.303	0.918592	1.3262	20.2098	33.0716	20.8079	33.6604
	302	0.907554	1.306	0.943814	1.33502	20.5579	33.1477	21.3792	33.8844
	303	0.908829	1.309	0.968251	1.34569	20.5868	33.2239	21.9328	34.1551
	304	0.916534	1.312	0.995263	1.35593	20.7613	33.3	22.5447	34.4151
	305	0.920886	1.315	1.02148	1.36506	20.8599	33.3762	23.1386	34.6467
	306	0.926938	1.318	1.04563	1.37913	20.997	33.4523	23.6856	35.004
	307	0.883116	1.321	1.07291	1.39332	20.0043	33.5285	24.3036	35.364
	308	0.912384	1.324	1.09963	1.40789	20.6673	33.6046	24.9088	35.7338
	309	0.910285	1.327	1.12617	1.42351	20.6198	33.6807	25.5099	36.1303
	310	1.21165	1.33	1.15434	1.44566	27.4462	33.7569	26.1481	36.6925
	311	1.334	1.48766	1.18342	1.46293	30.2177	37.7584	26.8069	37.1309
	312	1.338	1.50266	1.20912	1.482	30.3083	38.1391	27.389	37.6149
	313	1.342	1.53905	1.23529	1.50204	30.3989	39.0628	27.9818	38.1235
	314	1.346	1.52834	1.26261	1.52265	30.4895	38.7909	28.6007	38.6466
	315	1.35	1.5029	1.29078	1.53865	30.5802	38.1453	29.2387	39.0526
	316	1.354	1.60445	1.31995	1.55694	30.6708	40.7227	29.8995	39.5169
	317	1.358	1.60473	1.35004	1.5719	30.7614	40.7297	30.5812	39.8967
	318	1.362	1.61078	1.38349	1.58468	30.852	40.8834	31.3387	40.221
	319	1.366	1.63079	1.41673	1.59859	30.9426	41.3911	32.0916	40.574
	320	1.37	1.76537	1.42544	1.61259	31.0332	44.8071	32.2891	40.9295
	321	1.395	1.66135	1.41758	1.62727	31.5995	42.1669	32.1109	41.3019
	322	1.42	1.70191	1.40367	1.63522	32.1658	43.1964	31.7959	41.5038
	323	1.445	1.72517	1.38893	1.64327	32.7321	43.7866	31.462	41.708
	324	1.47	1.74016	1.37399	1.65039	33.2984	44.1671	31.1237	41.8887
	325	1.495	1.64659	1.36045	1.65883	33.8647	41.7924	30.8168	42.1031
	326	1.52	1.69767	1.34743	1.66931	34.431	43.0887	30.5219	42.3689
	327	1.545	1.631	1.33472	1.67574	34.9973	41.3966	30.234	42.5322
	328	1.57	1.58836	1.32191	1.68297	35.5636	40.3144	29.9439	42.7157
	329	1.595	1.61487	1.30992	1.69073	36.1299	40.9872	29.6722	42.9125
	330	1.08931	1.62	1.29545	1.69834	24.6751	41.1174	29.3445	43.1057
	331	1.05015	1.637	1.28177	1.70081	23.7879	41.5489	29.0346	43.1684
	332	1.04835	1.654	1.25713	1.70954	23.7472	41.9804	28.4764	43.39
	333	1.03525	1.671	1.23191	1.71762	23.4503	42.4118	27.9052	43.5951
	334	1.03527	1.688	1.20299	1.72588	23.4509	42.8433	27.2501	43.8048
	335	1.06775	1.705	1.1732	1.73472	24.1867	43.2748	26.5753	44.0291
	336	1.08264	1.722	1.14038	1.74932	24.5239	43.7063	25.8319	44.3997
	337	1.09295	1.739	1.10556	1.76277	24.7576	44.1378	25.0432	44.741
	338	1.09493	1.756	1.07308	1.78069	24.8024	44.5692	24.3074	45.196
	339	1.11567	1.773	1.03839	1.80195	25.272	45.0007	23.5215	45.7355
	340	1.06888	1.79	1.01116	1.82323	24.2123	45.4322	22.9047	46.2755
	341	1.08907	1.817	1.00797	1.8435	24.6695	46.1175	22.8324	46.79
	342	0.888871	1.844	1.00717	1.86219	20.1347	46.8028	22.8144	47.2644
	343	0.90213	1.871	1.01326	1.8793	20.435	47.4881	22.9522	47.6988
	344	0.850965	1.898	1.02019	1.89484	19.276	48.1734	23.1094	48.0931
	345	0.858175	1.925	1.0287	1.9088	19.4393	48.8587	23.3022	48.4474
	346	0.821025	1.952	1.03134	1.92118	18.5978	49.5439	23.3618	48.7616
	347	0.804864	1.979	1.03759	1.93198	18.2318	50.2292	23.5036	49.0358
	348	0.877905	2.006	1.04451	1.94121	19.8863	50.9145	23.6603	49.27
	349	0.857402	2.033	1.05303	1.94886	19.4218	51.5998	23.8531	49.4641
	350	1.03572	2.06	1.04605	1.95493	23.4611	52.2851	23.6951	49.6182
	351	1.02379	2.044	1.02841	1.95885	23.1909	51.879	23.2955	49.7177
	352	1.03386	2.028	1.00991	1.96014	23.4191	51.4729	22.8764	49.7505
	353	1.17329	2.012	1.0018	1.9588	26.5773	51.0668	22.6928	49.7165
	354	1.17774	1.996	0.992694	1.95483	26.6782	50.6607	22.4865	49.6158
	355	1.21007	1.98	0.987891	1.94823	27.4105	50.2546	22.3777	49.4483
	356	1.12179	1.964	0.981782	1.93901	25.4107	49.8485	22.2393	49.2142
	357	1.21118	1.948	0.975407	1.92715	27.4355	49.4424	22.0949	48.9133
	358	1.23503	1.932	0.970712	1.91267	27.9758	49.0363	21.9885	48.5456
	359	1.26979	1.916	0.962149	1.89555	28.7633	48.6302	21.7946	48.1113
	360	0.972377	1.9	0.951134	1.87581	22.0262	48.2241	21.5451	47.6102
	361	0.706627	1.872	0.930133	1.85368	16.0065	47.5135	21.0693	47.0484
	362	0.709061	1.844	0.909353	1.83121	16.0616	46.8028	20.5986	46.4782
	363	0.722354	1.816	0.887701	1.80841	16.3627	46.0921	20.1082	45.8994
	364	0.715088	1.788	0.860693	1.78527	16.1982	45.3814	19.4964	45.3122
	365	0.752322	1.76	0.83262	1.7618	17.0416	44.6708	18.8605	44.7164
	366	0.732705	1.732	0.804166	1.73799	16.5972	43.9601	18.2159	44.1122
	367	0.690092	1.704	0.781788	1.71385	15.6319	43.2494	17.709	43.4995
	368	0.708453	1.676	0.753195	1.68938	16.0479	42.5388	17.0613	42.8783
	369	0.702032	1.648	0.724519	1.66457	15.9024	41.8281	16.4118	42.2486
	370	0.631167	1.62	0.696121	1.63942	14.2972	41.1174	15.7685	41.6104
	371	0.604408	1.597	0.689819	1.61471	13.691	40.5336	15.6258	40.9831
	372	0.597011	1.574	0.693945	1.591	13.5235	39.9499	15.7192	40.3813
	373	0.58916	1.551	0.700701	1.56829	13.3456	39.3661	15.8723	39.805
	374	0.618605	1.528	0.704379	1.54659	14.0126	38.7823	15.9556	39.2541
	375	0.60117	1.505	0.709586	1.52589	13.6177	38.1986	16.0735	38.7288
	376	0.625666	1.482	0.71351	1.50619	14.1726	37.6148	16.1624	38.2289
	377	0.662194	1.459	0.718068	1.4875	15	37.0311	16.2657	37.7545
	378	0.623922	1.436	0.724118	1.46982	14.1331	36.4473	16.4027	37.3056
	379	0.646087	1.413	0.729734	1.45313	14.6351	35.8635	16.5299	36.8821
	380	0.686539	1.39	0.723079	1.43745	15.5515	35.2798	16.3792	36.4842
	381	0.842963	1.383	0.716973	1.42302	19.0948	35.1021	16.2408	36.1177
	382	0.791356	1.376	0.714177	1.40958	17.9258	34.9244	16.1775	35.7768
	383	0.847827	1.369	0.713747	1.39715	19.205	34.7468	16.1678	35.4613
	384	0.797894	1.362	0.711546	1.38573	18.0739	34.5691	16.1179	35.1714
	385	0.822012	1.355	0.708013	1.37531	18.6202	34.3914	16.0379	34.9069
	386	0.832919	1.348	0.705579	1.36589	18.8673	34.2137	15.9828	34.6678
	387	0.826328	1.341	0.700494	1.35748	18.718	34.0361	15.8676	34.4543
	388	0.814352	1.334	0.693492	1.35007	18.4467	33.8584	15.709	34.2662
	389	0.823776	1.327	0.69064	1.34366	18.6602	33.6807	15.6443	34.1036
	390	0.565359	1.32	0.7011	1.33826	12.8065	33.5031	15.8813	33.9665
	391	0.505757	1.318	0.710314	1.33396	11.4564	33.4523	16.09	33.8573
	392	0.546991	1.316	0.712228	1.32999	12.3904	33.4016	16.1334	33.7566
	393	0.588173	1.314	0.717663	1.32636	13.3233	33.3508	16.2565	33.6644
	394	0.543953	1.312	0.720427	1.32306	12.3216	33.3	16.3191	33.5807
	395	0.546047	1.31	0.727139	1.32009	12.369	33.2493	16.4711	33.5055
	396	0.551182	1.308	0.733156	1.31747	12.4854	33.1985	16.6074	33.4388
	397	0.521229	1.306	0.736097	1.31517	11.8069	33.1477	16.674	33.3805
	398	0.518387	1.304	0.741257	1.31321	11.7425	33.097	16.7909	33.3308
	399	0.565338	1.302	0.746438	1.31159	12.806	33.0462	16.9083	33.2895
	400	0.860925	1.3	0.742093	1.3103	19.5016	32.9955	16.8099	33.2568
	401	0.875775	1.3	0.777862	1.31045	19.838	32.9955	17.6201	33.2606
	402	0.882282	1.3	0.816534	1.31255	19.9854	32.9955	18.4961	33.314
	403	0.902972	1.3	0.853198	1.3151	20.4541	32.9955	19.3266	33.3787
	404	0.904588	1.3	0.887857	1.31952	20.4907	32.9955	20.1117	33.491
	405	0.935759	1.3	0.924668	1.3243	21.1968	32.9955	20.9456	33.6123
	406	0.945584	1.3	0.961378	1.32809	21.4193	32.9955	21.7771	33.7083
	407	0.893328	1.3	0.997838	1.33015	20.2356	32.9955	22.603	33.7607
	408	0.932294	1.3	1.03576	1.33542	21.1183	32.9955	23.4619	33.8944
	409	0.920769	1.3	1.07381	1.33995	20.8572	32.9955	24.324	34.0093
	410	0.734534	1.3	1.10958	1.3488	16.6386	32.9955	25.1342	34.2341
	411	1.3	1.32313	1.13106	1.3774	29.4476	33.5826	25.6207	34.96
	412	1.3	1.36205	1.15191	1.40909	29.4476	34.5703	26.093	35.7643
	413	1.3	1.36932	1.17254	1.43819	29.4476	34.7549	26.5603	36.503
	414	1.3	1.40654	1.19226	1.46706	29.4476	35.6996	27.0071	37.2356
	415	1.3	1.41199	1.212	1.49773	29.4476	35.8379	27.4542	38.0142
	416	1.3	1.38915	1.23032	1.5258	29.4476	35.2581	27.8692	38.7265
	417	1.3	1.3512	1.24826	1.55546	29.4476	34.2948	28.2755	39.4794
	418	1.3	1.41618	1.26884	1.58548	29.4476	35.9442	28.7417	40.2413
	419	1.3	1.39869	1.28762	1.6157	29.4476	35.5004	29.1671	41.0082
	420	1.3	1.48728	1.30706	1.62329	29.4476	37.7487	29.6074	41.2009
	421	1.302	1.89828	1.33581	1.6507	29.4929	48.1804	30.2586	41.8965
	422	1.304	1.96288	1.33727	1.67436	29.5382	49.8201	30.2917	42.4972
	423	1.306	1.90882	1.33897	1.68915	29.5835	48.4479	30.3303	42.8726
	424	1.308	1.90388	1.34092	1.70663	29.6288	48.3226	30.3744	43.3162
	425	1.31	1.94164	1.34311	1.71962	29.6741	49.281	30.4241	43.6458
	426	1.312	1.88712	1.34554	1.7337	29.7194	47.8973	30.4792	44.0033
	427	1.314	1.92051	1.34822	1.74952	29.7647	48.7446	30.5399	44.4047
	428	1.316	1.92797	1.35114	1.76527	29.81	48.9341	30.606	44.8045
	429	1.318	1.93207	1.35431	1.77539	29.8553	49.0381	30.6777	45.0614
	430	1.32	1.45885	1.35772	1.77567	29.9006	37.0271	30.7549	45.0684
	431	1.325	1.87329	1.36003	1.7703	30.0139	47.5462	30.8073	44.9322
	432	1.33	1.81826	1.36115	1.74553	30.1271	46.1495	30.8326	44.3034
	433	1.335	1.67144	1.36272	1.7179	30.2404	42.4229	30.8683	43.6022
	434	1.34	1.7349	1.36227	1.6931	30.3536	44.0336	30.8581	42.9728
	435	1.345	1.67824	1.36127	1.66877	30.4669	42.5955	30.8355	42.3553
	436	1.35	1.7066	1.36113	1.64288	30.5802	43.3153	30.8323	41.6982
	437	1.355	1.72001	1.36319	1.61983	30.6934	43.6558	30.879	41.1132
	438	1.36	1.6807	1.36363	1.59543	30.8067	42.6581	30.8889	40.4938
	439	1.365	1.62792	1.36278	1.57091	30.9199	41.3183	30.8696	39.8714
	440	1.37	1.40448	1.34543	1.54643	31.0332	35.6474	30.4766	39.2501
	441	1.34745	1.375	1.32586	1.54467	30.5225	34.899	30.0333	39.2054
	442	1.325	1.38	1.30678	1.52319	30.0138	35.0259	29.6012	38.6603
	443	1.3363	1.385	1.28799	1.50444	30.2698	35.1528	29.1756	38.1843
	444	1.29676	1.39	1.26783	1.4928	29.3741	35.2798	28.7189	37.889
	445	1.28754	1.395	1.24512	1.47823	29.1654	35.4067	28.2045	37.519
	446	1.30708	1.4	1.2215	1.46646	29.608	35.5336	27.6694	37.2203
	447	1.35439	1.405	1.19736	1.45342	30.6795	35.6605	27.1226	36.8895
	448	1.32291	1.41	1.17333	1.43985	29.9665	35.7874	26.5782	36.5449
	449	1.29856	1.415	1.13776	1.42825	29.415	35.9143	25.7726	36.2505
	450	0.961653	1.42	1.11436	1.41926	21.7833	36.0412	25.2424	36.0225
	451	0.91808	1.422	1.10801	1.42115	20.7963	36.0919	25.0987	36.0704
	452	0.933182	1.424	1.09996	1.42464	21.1384	36.1427	24.9162	36.159
	453	0.944101	1.426	1.09563	1.42808	21.3857	36.1935	24.8182	36.2463
	454	0.920972	1.428	1.08618	1.43148	20.8618	36.2442	24.6041	36.3325
	455	0.873593	1.43	1.0783	1.43482	19.7886	36.295	24.4256	36.4174
	456	0.859779	1.432	1.06403	1.43812	19.4757	36.3458	24.1023	36.5011
	457	0.854261	1.434	1.04605	1.44137	19.3507	36.3965	23.695	36.5836
	458	0.861414	1.436	1.02437	1.44458	19.5127	36.4473	23.2039	36.6649
	459	0.629553	1.438	1.00216	1.44773	14.2606	36.498	22.7009	36.745
	460	0.88433	1.44	0.974227	1.45084	20.0318	36.5488	22.0681	36.8239
	461	1.23964	1.444	0.960211	1.45471	28.0803	36.6503	21.7507	36.9222
	462	1.18204	1.448	0.950846	1.45949	26.7755	36.7519	21.5385	37.0435
	463	1.23615	1.452	0.93693	1.46518	28.0013	36.8534	21.2233	37.1879
	464	1.14218	1.456	0.923522	1.47178	25.8727	36.9549	20.9196	37.3553
	465	1.13483	1.46	0.903834	1.47928	25.706	37.0564	20.4736	37.5458
	466	0.994462	1.464	0.882813	1.48769	22.5265	37.158	19.9974	37.7593
	467	0.937781	1.468	0.862162	1.49702	21.2426	37.2595	19.5297	37.9959
	468	0.909113	1.472	0.841431	1.50725	20.5932	37.361	19.0601	38.2556
	469	0.866819	1.476	0.821156	1.51838	19.6351	37.4625	18.6008	38.5383
	470	0.724894	1.48	0.808037	1.53043	16.4203	37.5641	18.3036	38.844
	471	0.673805	1.501	0.786294	1.54186	15.263	38.0971	17.8111	39.134
	472	0.72573	1.522	0.746718	1.55256	16.4392	38.6301	16.9146	39.4058
	473	0.647385	1.543	0.710663	1.56255	14.6645	39.1631	16.0979	39.6594
	474	0.668726	1.564	0.671554	1.57183	15.1479	39.6961	15.212	39.8948
	475	0.516598	1.585	0.636972	1.58039	11.702	40.2291	14.4287	40.1119
	476	0.441863	1.606	0.604011	1.58823	10.0091	40.7621	13.682	40.3109
	477	0.435642	1.627	0.57758	1.59535	9.86814	41.2951	13.0833	40.4917
	478	0.428496	1.648	0.553453	1.60175	9.70628	41.8281	12.5368	40.6543
	479	0.444999	1.669	0.530716	1.60744	10.0801	42.3611	12.0218	40.7987
	480	0.360124	1.69	0.509875	1.61241	8.15751	42.8941	11.5497	40.9249
	481	0.437753	1.679	0.495969	1.61786	9.91596	42.6149	11.2347	41.0632
	482	0.42682	1.668	0.484214	1.62298	9.66832	42.3357	10.9684	41.193
	483	0.441535	1.657	0.46993	1.62776	10.0016	42.0565	10.6448	41.3143
	484	0.432924	1.646	0.459105	1.6322	9.80657	41.7773	10.3996	41.4272
	485	0.431937	1.635	0.447498	1.63632	9.78423	41.4981	10.1367	41.5315
	486	0.45788	1.624	0.442622	1.64009	10.3719	41.2189	10.0263	41.6274
	487	0.451611	1.613	0.441659	1.64353	10.2299	40.9397	10.0044	41.7147
	488	0.442259	1.602	0.441445	1.64664	10.018	40.6606	9.99959	41.7936
	489	0.442139	1.591	0.44233	1.64941	10.0153	40.3814	10.0196	41.864
	490	0.438781	1.58	0.446557	1.65185	9.93924	40.1022	10.1154	41.9258
	491	0.439285	1.594	0.443923	1.65357	9.95067	40.4575	10.0557	41.9695
	492	0.432373	1.608	0.437796	1.65611	9.7941	40.8128	9.91694	42.0338
	493	0.432374	1.622	0.430701	1.65945	9.79413	41.1682	9.75621	42.1188
	494	0.425063	1.636	0.423139	1.66361	9.62851	41.5235	9.58494	42.2243
	495	0.430337	1.65	0.415713	1.66858	9.74797	41.8788	9.41672	42.3505
	496	0.416447	1.664	0.408771	1.67437	9.43335	42.2342	9.25946	42.4973
	497	0.42209	1.678	0.399835	1.68096	9.56116	42.5895	9.05704	42.6647
	498	0.431234	1.692	0.389101	1.68837	9.76831	42.9449	8.81391	42.8528
	499	0.446685	1.706	0.377974	1.6966	10.1183	43.3002	8.56185	43.0615
	500	0.531806	1.72	0.366372	1.70563	12.0465	43.6555	8.29905	43.2908
	501	0.306032	1.726	0.361535	1.71529	6.93223	43.8078	8.18948	43.5359
	502	0.311916	1.732	0.357136	1.72437	7.06551	43.9601	8.08984	43.7664
	503	0.28109	1.738	0.352238	1.73288	6.36724	44.1124	7.97889	43.9824
	504	0.286244	1.744	0.346006	1.74081	6.48399	44.2647	7.83772	44.1838
	505	0.280403	1.75	0.34098	1.74818	6.35168	44.417	7.72387	44.3707
	506	0.289348	1.756	0.335458	1.75496	6.5543	44.5692	7.59877	44.5429
	507	0.274356	1.762	0.331422	1.76118	6.21471	44.7215	7.50736	44.7007
	508	0.231163	1.768	0.327879	1.76682	5.23629	44.8738	7.42711	44.8438
	509	0.213724	1.774	0.322828	1.77189	4.84127	45.0261	7.31268	44.9725
	510	0.203862	1.78	0.317054	1.77638	4.61787	45.1784	7.1819	45.0865
	511	0.339431	1.782	0.327912	1.78006	7.68878	45.2292	7.42786	45.1799
	512	0.34895	1.784	0.347919	1.78331	7.9044	45.2799	7.88104	45.2624
	513	0.331776	1.786	0.368807	1.78613	7.51538	45.3307	8.35421	45.334
	514	0.304377	1.788	0.393396	1.78852	6.89475	45.3814	8.91118	45.3947
	515	0.321835	1.79	0.415648	1.79048	7.29019	45.4322	9.41525	45.4444
	516	0.316913	1.792	0.436759	1.79201	7.1787	45.483	9.89344	45.4833
	517	0.333562	1.794	0.459454	1.79311	7.55584	45.5337	10.4075	45.5112
	518	0.349333	1.796	0.480638	1.79378	7.91307	45.5845	10.8874	45.5282
	519	0.32748	1.798	0.503573	1.79402	7.41806	45.6353	11.4069	45.5342
	520	0.328113	1.8	0.529307	1.79383	7.4324	45.686	11.9899	45.5294
	521	0.754811	1.797	0.548807	1.79287	17.0979	45.6099	12.4316	45.5051
	522	0.716926	1.794	0.562389	1.79134	16.2398	45.5337	12.7392	45.4663
	523	0.740932	1.791	0.57608	1.78924	16.7836	45.4576	13.0493	45.4129
	524	0.786086	1.788	0.590313	1.78656	17.8064	45.3814	13.3718	45.3449
	525	0.743269	1.785	0.606869	1.78331	16.8365	45.3053	13.7468	45.2624
	526	0.713976	1.782	0.622888	1.77949	16.1729	45.2292	14.1096	45.1654
	527	0.755471	1.779	0.639892	1.77509	17.1129	45.153	14.4948	45.0537
	528	0.709425	1.776	0.654488	1.77012	16.0699	45.0769	14.8254	44.9276
	529	0.702207	1.773	0.669687	1.76457	15.9064	45.0007	15.1697	44.7868
	530	0.742271	1.77	0.685612	1.75845	16.8139	44.9246	15.5305	44.6315
	531	0.604347	1.76	0.727477	1.75262	13.6896	44.6708	16.4788	44.4835
	532	0.61838	1.75	0.747619	1.74732	14.0075	44.417	16.935	44.3488
	533	0.630139	1.74	0.769086	1.74253	14.2739	44.1631	17.4213	44.2275
	534	0.624103	1.73	0.788078	1.73828	14.1372	43.9093	17.8515	44.1195
	535	0.644399	1.72	0.80363	1.73455	14.5969	43.6555	18.2038	44.0249
	536	0.650831	1.71	0.822238	1.73135	14.7426	43.4017	18.6253	43.9436
	537	0.666158	1.7	0.842557	1.72867	15.0898	43.1479	19.0856	43.8756
	538	0.633333	1.69	0.859417	1.72652	14.3462	42.8941	19.4675	43.821
	539	0.66148	1.68	0.87812	1.7249	14.9838	42.6403	19.8911	43.7798
	540	0.654552	1.67	0.885645	1.7238	14.8269	42.3865	20.0616	43.7519
	541	1.18795	1.678	0.908082	1.72274	26.9094	42.5895	20.5698	43.7252
	542	1.16849	1.686	0.936548	1.72208	26.4686	42.7926	21.2146	43.7082
	543	1.15782	1.694	0.964761	1.72179	26.2269	42.9956	21.8537	43.7009
	544	1.13098	1.702	0.993049	1.72188	25.6189	43.1987	22.4945	43.7033
	545	1.1055	1.71	1.0242	1.72236	25.0417	43.4017	23.2001	43.7155
	546	1.12544	1.718	1.05398	1.72322	25.4934	43.6048	23.8747	43.7373
	547	1.1313	1.726	1.08518	1.72447	25.6261	43.8078	24.5814	43.7689
	548	1.10175	1.734	1.11588	1.72609	24.9568	44.0109	25.2768	43.8101
	549	1.09354	1.742	1.14909	1.7281	24.7708	44.2139	26.0291	43.8611
	550	0.856761	1.75	1.17301	1.73049	19.4073	44.417	26.5709	43.9217
	551	1.20308	1.748	1.21602	1.73302	27.2522	44.3662	27.5453	43.986
	552	1.18898	1.746	1.23211	1.73484	26.9328	44.3154	27.9097	44.0321
	553	1.19783	1.744	1.24874	1.73594	27.1331	44.2647	28.2863	44.06
	554	1.21113	1.742	1.26695	1.73632	27.4344	44.2139	28.6989	44.0698
	555	1.26385	1.74	1.2844	1.73599	28.6288	44.1631	29.0943	44.0613
	556	1.25606	1.738	1.30794	1.73493	28.4523	44.1124	29.6274	44.0346
	557	1.29154	1.736	1.33172	1.73317	29.2559	44.0616	30.1661	43.9897
	558	1.29667	1.734	1.35557	1.73068	29.3721	44.0109	30.7063	43.9266
	559	1.31542	1.732	1.37902	1.72748	29.7968	43.9601	31.2375	43.8453
	560	1.15278	1.73	1.40425	1.72356	26.1128	43.9093	31.809	43.7458
	561	1.53797	1.723	1.40981	1.73819	34.8379	43.7317	31.9349	44.1173
	562	1.5184	1.716	1.39798	1.7529	34.3948	43.554	31.667	44.4906
	563	1.50996	1.709	1.3898	1.76769	34.2036	43.3763	31.4816	44.8659
	564	1.53191	1.702	1.38105	1.78256	34.7007	43.1987	31.2834	45.2433
	565	1.48943	1.695	1.37197	1.79751	33.7386	43.021	31.0777	45.6227
	566	1.58889	1.688	1.35797	1.81254	35.9916	42.8433	30.7606	46.0043
	567	1.61386	1.681	1.34202	1.82766	36.5571	42.6657	30.3994	46.388
	568	1.62104	1.674	1.32497	1.84286	36.7199	42.488	30.0131	46.7738
	569	1.58339	1.667	1.30819	1.85815	35.8668	42.3103	29.6331	47.1619
	570	1.61178	1.66	1.28811	1.87352	36.5099	42.1327	29.1782	47.5521
	571	0.970847	2.05617	1.27538	1.88898	21.9916	52.1878	28.8899	47.9445
	572	0.960252	2.05572	1.24333	1.90476	21.7516	52.1764	28.164	48.345
	573	1.02088	2.05533	1.21187	1.92086	23.1249	52.1666	27.4512	48.7536
	574	1.01813	2.055	1.18182	1.93728	23.0626	52.1582	26.7706	49.1703
	575	1.0246	2.05471	1.14388	1.954	23.2091	52.151	25.9112	49.5948
	576	0.976355	2.05447	1.12904	1.97102	22.1163	52.1447	25.5749	50.0267
	577	0.928579	2.05425	1.10922	1.98833	21.0341	52.1391	25.126	50.466
	578	0.941225	2.05404	1.08959	2.00592	21.3206	52.1339	24.6814	50.9125
	579	0.952147	2.05384	1.06772	2.0238	21.568	52.1287	24.186	51.3663
	580	0.902987	2.05363	1.03266	2.04196	20.4544	52.1233	23.3917	51.8273
	581	0.891345	2.05339	0.996826	2.06041	20.1907	52.1173	22.5801	52.2955
	582	0.879821	2.05311	0.991529	2.05987	19.9297	52.1103	22.4601	52.2817
	583	0.872091	2.05278	0.987275	2.05929	19.7546	52.1018	22.3637	52.2672
	584	0.892906	2.05237	0.979556	2.05869	20.2261	52.0916	22.1889	52.2518
	585	0.75272	2.05188	0.972662	2.05804	17.0506	52.0791	22.0327	52.2354
	586	1.18453	2.05102	0.964266	2.05736	26.8319	52.0573	21.8425	52.2181
	587	1.18188	2.05004	0.95847	2.05663	26.7719	52.0323	21.7112	52.1996
	588	1.21077	2.04902	0.956033	2.05586	27.4264	52.0064	21.656	52.18
	589	1.17179	2.04798	0.953066	2.05504	26.5434	51.9801	21.5888	52.1592
	590	0.863269	2.04694	0.930812	2.05417	19.5548	51.9535	21.0847	52.1372
	591	0.875851	2.04588	0.921348	2.05322	19.8398	51.9268	20.8703	52.113
	592	0.862067	2.04482	0.911885	2.05227	19.5275	51.8997	20.656	52.0889
	593	0.872883	2.04374	0.902421	2.05132	19.7725	51.8724	20.4416	52.0648
	594	0.862332	2.04265	0.892957	2.05037	19.5335	51.8446	20.2272	52.0406
	595	0.876536	2.04154	0.883494	2.04942	19.8553	51.8165	20.0129	52.0165
	596	0.852172	2.04041	0.87403	2.04847	19.3034	51.7878	19.7985	51.9924
	597	0.857302	2.03926	0.864566	2.04752	19.4196	51.7587	19.5841	51.9682
	598	0.878529	2.03809	0.855103	2.04657	19.9004	51.729	19.3698	51.9441
	599	0.880304	2.03689	0.845639	2.04561	19.9406	51.6986	19.1554	51.92
	600	0.495078	2.03567	0.836175	2.04466	11.2145	51.6677	18.941	51.8958

## Sheet: Total_degassing
Time	Total_raw_min_Mt_C/a	Total_raw_max_Mt_C/a	Total_raw_mean_Mt_C/a	Total_smoothed_min_Mt_C/a	Total_smoothed_max_Mt_C/a	Total_smoothed_mean_Mt_C/a	relative_raw_min	relative_raw_max	relative_smoothed_min	relative_smoothed_max
0	57.7831	84.3587	71.0709	57.7831	84.3587	71.0709	0.813035	1.18697	0.813035	1.18697
1	58.2583	86.7141	72.4862	58.5113	85.3194	71.9153	0.81972	1.22011	0.823281	1.20048
2	57.6185	85.0483	71.3334	59.1866	86.1632	72.6749	0.810719	1.19667	0.832783	1.21236
3	80.6365	112.994	96.8151	59.8051	86.8988	73.352	1.13459	1.58987	0.841485	1.22271
4	81.0889	112.456	96.7723	60.3666	87.5439	73.9553	1.14096	1.5823	0.849385	1.23178
5	80.7984	116.325	98.5617	60.8774	88.1251	74.5012	1.13687	1.63675	0.856573	1.23996
6	102.031	141.193	121.612	61.3503	88.6727	75.0115	1.43562	1.98665	0.863227	1.24767
7	101.398	137.955	119.677	61.802	89.2147	75.5084	1.42672	1.94109	0.869583	1.25529
8	101.098	138.14	119.619	62.2491	89.7709	76.01	1.4225	1.94369	0.875873	1.26312
9	100.906	136.899	118.903	62.7045	90.3511	76.5278	1.4198	1.92624	0.882281	1.27128
10	101.251	138.164	119.707	63.1751	90.9573	77.0662	1.42464	1.94403	0.888903	1.27981
11	99.7188	136.379	118.049	63.8486	92.0125	77.9306	1.40309	1.91891	0.89838	1.29466
12	89.4137	125.231	107.322	64.5379	93.1326	78.8353	1.25809	1.76206	0.908078	1.31042
13	88.7178	125.179	106.948	65.2766	94.3736	79.8251	1.2483	1.76132	0.918472	1.32788
14	86.3	125.146	105.723	65.8232	95.2196	80.5214	1.21428	1.76086	0.926163	1.33978
15	91.7002	125.432	108.566	66.3262	96.639	81.4826	1.29026	1.76489	0.93324	1.35976
16	93.9875	128.324	111.156	66.8129	97.7364	82.2747	1.32245	1.80558	0.940088	1.3752
17	92.181	127.296	109.739	66.9158	98.3132	82.6145	1.29703	1.79112	0.941537	1.38331
18	93.544	127.447	110.495	67.0815	99.3507	83.2161	1.31621	1.79323	0.943868	1.39791
19	93.7655	127.902	110.834	67.1715	100.059	83.6151	1.31932	1.79964	0.945134	1.40787
20	94.51	133.7	114.105	67.2303	100.706	83.968	1.3298	1.88122	0.945962	1.41697
21	94.6587	134.435	114.547	67.2158	101.306	84.261	1.33189	1.89157	0.945756	1.42543
22	94.7632	137.397	116.08	67.2533	101.934	84.5938	1.33336	1.93323	0.946284	1.43426
23	95.6634	138.966	117.315	67.4912	102.718	85.1048	1.34603	1.95532	0.949633	1.44529
24	108.017	150.693	129.355	67.4518	103.286	85.369	1.51985	2.12031	0.949077	1.45329
25	107.527	162.131	134.829	67.582	104.229	85.9054	1.51296	2.28126	0.95091	1.46655
26	104.184	155.915	130.049	67.419	104.984	86.2017	1.46592	2.19379	0.948616	1.47718
27	105.405	155.297	130.351	67.1906	105.735	86.4628	1.4831	2.1851	0.945403	1.48774
28	105.658	161.066	133.362	67.0791	106.525	86.802	1.48666	2.26627	0.943834	1.49885
29	100.254	149.833	125.044	66.8947	107.277	87.0856	1.41062	2.10822	0.941239	1.50943
30	98.6769	146.068	122.372	66.6511	107.884	87.2674	1.38843	2.05524	0.937811	1.51797
31	97.729	146.258	121.993	66.351	108.307	87.329	1.37509	2.05791	0.933589	1.52393
32	97.608	145.301	121.454	66.0354	108.669	87.3521	1.37339	2.04445	0.929148	1.52902
33	97.0598	144.18	120.62	65.6772	108.653	87.1654	1.36568	2.02869	0.924109	1.5288
34	82.8212	130.499	106.66	65.2723	108.379	86.8257	1.16533	1.83618	0.918412	1.52494
35	83.768	138.537	111.153	64.597	107.736	86.1663	1.17865	1.94928	0.908909	1.51589
36	82.8381	134.523	108.681	63.9566	106.571	85.2639	1.16557	1.8928	0.899898	1.49951
37	82.3015	135.284	108.793	63.3571	105.445	84.4011	1.15802	1.90351	0.891464	1.48366
38	82.2528	133.828	108.04	62.7566	104.673	83.7149	1.15733	1.88302	0.883014	1.4728
39	81.8247	132.257	107.041	62.1592	103.605	82.8819	1.15131	1.86092	0.874608	1.45776
40	80.8546	129.366	105.11	61.6831	102.965	82.3241	1.13766	1.82024	0.867909	1.44877
41	80.7692	131.874	106.322	61.2952	102.598	81.9466	1.13646	1.85553	0.862451	1.4436
42	81.4713	133.132	107.302	60.994	102.331	81.6623	1.14634	1.87322	0.858213	1.43984
43	81.3348	130.072	105.704	60.7318	102.264	81.4979	1.14442	1.83018	0.854524	1.4389
44	81.0812	127.2	104.14	60.5245	102.366	81.4453	1.14085	1.78976	0.851608	1.44034
45	81.4227	124.447	102.935	60.6452	102.706	81.6756	1.14565	1.75102	0.853305	1.44512
46	81.7872	125.506	103.646	60.472	102.252	81.362	1.15078	1.76592	0.850869	1.43873
47	81.6993	122.852	102.276	60.3751	102.022	81.1987	1.14955	1.72859	0.849505	1.4355
48	80.6796	126.668	103.674	60.2852	101.703	80.9942	1.1352	1.78228	0.84824	1.43101
49	80.8121	125.315	103.064	60.2738	101.504	80.8889	1.13706	1.76324	0.84808	1.42821
50	80.9852	125.963	103.474	60.3434	101.45	80.8968	1.1395	1.77235	0.849059	1.42745
51	81.791	127.716	104.754	60.4538	101.727	81.0905	1.15084	1.79703	0.850612	1.43135
52	82.6333	129.188	105.911	60.6396	102.202	81.4207	1.16269	1.81773	0.853226	1.43803
53	83.5045	132.005	107.755	60.8395	102.809	81.824	1.17495	1.85737	0.856039	1.44656
54	84.3941	134.544	109.469	61.1011	104.062	82.5815	1.18746	1.89309	0.85972	1.4642
55	85.288	136.112	110.7	61.3839	105.459	83.4214	1.20004	1.91515	0.863699	1.48385
56	74.0491	120.798	97.4234	61.599	106.481	84.0399	1.0419	1.69968	0.866727	1.49823
57	74.6391	122.44	98.5396	61.7604	107.494	84.6274	1.05021	1.72279	0.868997	1.5125
58	73.933	121.855	97.8942	61.8643	108.734	85.2989	1.04027	1.71456	0.870459	1.52993
59	74.9811	122.919	98.9501	61.8824	109.568	85.7254	1.05502	1.72953	0.870714	1.54168
60	75.1771	123.322	99.2496	61.8256	110.323	86.0743	1.05778	1.7352	0.869915	1.5523
61	74.1873	125.945	100.066	61.7178	110.847	86.2825	1.04385	1.77211	0.868398	1.55967
62	74.8144	130.599	102.707	61.5465	111.163	86.3547	1.05267	1.83759	0.865987	1.56411
63	74.8126	131.909	103.361	61.3249	111.241	86.2829	1.05265	1.85602	0.862869	1.56521
64	75.4926	140.132	107.813	61.0602	111.076	86.0681	1.06222	1.97173	0.859145	1.56289
65	75.5747	138.559	107.067	60.799	110.894	85.8467	1.06337	1.94958	0.85547	1.56034
66	73.9897	126.43	100.21	60.5717	111.133	85.8525	1.04107	1.77893	0.852272	1.5637
67	74.0088	128.501	101.255	60.648	111.88	86.2641	1.04134	1.80807	0.853345	1.57421
68	73.8499	133.312	103.581	60.7418	112.383	86.5622	1.0391	1.87577	0.854665	1.58128
69	73.7734	133.97	103.872	60.8962	113.331	87.1135	1.03803	1.88502	0.856837	1.59462
70	73.6748	134.819	104.247	60.9918	114.371	87.6813	1.03664	1.89696	0.858183	1.60925
71	73.8606	133.813	103.837	61.0656	115.175	88.1202	1.03925	1.88281	0.859221	1.62056
72	73.9556	133.084	103.52	61.1749	115.829	88.5019	1.04059	1.87256	0.860759	1.62976
73	73.7469	129.871	101.809	61.0737	115.571	88.3225	1.03765	1.82734	0.859335	1.62614
74	73.0904	126.64	99.8654	60.9916	115.263	88.1272	1.02842	1.78189	0.85818	1.6218
75	72.8962	127.044	99.9701	60.851	114.459	87.6551	1.02568	1.78757	0.856201	1.61049
76	73.0818	135.351	104.217	60.7041	113.896	87.3003	1.0283	1.90445	0.854135	1.60258
77	73.1518	136.312	104.732	60.5313	113.838	87.1846	1.02928	1.91797	0.851703	1.60175
78	73.0994	131.058	102.079	60.3642	113.636	87.0002	1.02854	1.84405	0.849351	1.59891
79	73.0764	138.418	105.747	60.2146	113.123	86.6686	1.02822	1.9476	0.847247	1.59169
80	72.9026	140.431	106.667	60.1254	112.572	86.3488	1.02577	1.97593	0.845992	1.58394
81	73.2691	135.598	104.434	60.1451	111.932	86.0387	1.03093	1.90793	0.84627	1.57494
82	73.6843	135.024	104.354	60.2497	111.357	85.8033	1.03677	1.89985	0.847741	1.56684
83	71.001	120.954	95.9774	60.4366	110.854	85.6452	0.999017	1.70187	0.850371	1.55976
84	72.4898	122.107	97.2982	60.7126	110.58	85.6464	1.01996	1.7181	0.854254	1.55591
85	73.0347	121.071	97.0528	61.0856	110.517	85.8011	1.02763	1.70352	0.859503	1.55502
86	73.9369	125.868	99.9025	61.5183	110.43	85.9744	1.04033	1.77102	0.865591	1.55381
87	73.349	126.574	99.9613	61.9944	110.111	86.0529	1.03205	1.78095	0.87229	1.54932
88	73.8462	126.775	100.31	62.5147	109.663	86.0889	1.03905	1.78378	0.87961	1.54301
89	73.9646	125.843	99.9038	63.0839	109.634	86.3592	1.04072	1.77067	0.887619	1.54261
90	75.0661	126.65	100.858	63.8484	109.431	86.6399	1.05622	1.78202	0.898376	1.53975
91	76.3597	125.59	100.975	65.3245	110.597	87.9606	1.07442	1.76711	0.919146	1.55614
92	77.3451	125.565	101.455	66.8196	112.011	89.4153	1.08828	1.76675	0.940183	1.57605
93	78.2999	125.784	102.042	68.3312	113.456	90.8935	1.10172	1.76984	0.961451	1.59638
94	79.712	127.209	103.46	70.0346	115.711	92.8726	1.12158	1.78988	0.985418	1.6281
95	80.7349	127.701	104.218	71.6956	117.943	94.8194	1.13598	1.79681	1.00879	1.65952
96	81.6885	126.972	104.33	73.3487	120.228	96.7886	1.14939	1.78655	1.03205	1.69167
97	82.809	129.787	106.298	74.9689	122.209	98.5888	1.16516	1.82616	1.05485	1.71953
98	83.8517	127.606	105.729	76.6208	124.355	100.488	1.17983	1.79548	1.07809	1.74973
99	84.8276	130.885	107.856	78.2524	126.435	102.344	1.19356	1.84161	1.10105	1.779
100	88.6882	134.504	111.596	79.7708	128.201	103.986	1.24788	1.89253	1.12241	1.80384
101	121.259	186.903	154.081	81.3113	129.77	105.541	1.70618	2.62981	1.14409	1.82593
102	121.805	187.216	154.51	82.8174	131.415	107.116	1.71385	2.63422	1.16528	1.84907
103	122.315	186.98	154.647	84.2306	132.956	108.593	1.72103	2.63089	1.18516	1.87075
104	123.928	190.161	157.045	85.6325	134.255	109.944	1.74373	2.67566	1.20489	1.88903
105	124.382	189.96	157.171	87.0209	135.432	111.227	1.75011	2.67282	1.22442	1.90559
106	124.818	189.054	156.936	88.3836	136.871	112.627	1.75625	2.66007	1.2436	1.92584
107	125.248	186.453	155.85	89.7604	138.254	114.007	1.76229	2.62348	1.26297	1.9453
108	125.678	189.81	157.744	91.1484	139.53	115.339	1.76835	2.67072	1.2825	1.96325
109	126.12	188.07	157.095	92.5568	140.919	116.738	1.77456	2.64623	1.30232	1.98279
110	123.712	179.864	151.788	94.0177	142.634	118.326	1.74069	2.53077	1.32287	2.00693
111	125.26	176.975	151.118	95.3034	145.003	120.153	1.76247	2.49012	1.34096	2.04026
112	126.368	179.258	152.813	95.8521	146.096	120.974	1.77806	2.52225	1.34868	2.05563
113	123.87	176.778	150.324	96.3328	147.142	121.737	1.74291	2.48734	1.35545	2.07035
114	125.08	174.126	149.603	96.7434	148.443	122.593	1.75993	2.45003	1.36122	2.08867
115	126.22	174.251	150.235	96.9923	149.251	123.122	1.77597	2.45179	1.36473	2.10003
116	125.557	179.584	152.571	97.1614	150.055	123.608	1.76665	2.52683	1.36711	2.11135
117	126.853	178.051	152.452	97.2451	150.838	124.041	1.78488	2.50526	1.36828	2.12236
118	128.101	178.525	153.313	97.2388	151.952	124.595	1.80244	2.51193	1.36819	2.13803
119	129.312	178.353	153.832	97.1392	152.749	124.944	1.81947	2.5095	1.36679	2.14924
120	130.633	187.586	159.109	96.8877	153.18	125.034	1.83807	2.63942	1.36325	2.15531
121	130.455	204.559	167.507	96.6806	153.941	125.311	1.83557	2.87824	1.36034	2.16602
122	129.086	207.854	168.47	96.3806	154.666	125.523	1.81629	2.9246	1.35612	2.17622
123	127.716	206.595	167.156	96.0038	155.351	125.677	1.79702	2.90689	1.35082	2.18585
124	126.347	211.202	168.774	95.693	156.132	125.912	1.77776	2.97171	1.34644	2.19684
125	121.898	200.757	161.328	95.3303	157.164	126.247	1.71517	2.82475	1.34134	2.21137
126	120.529	200.28	160.405	94.9184	158.481	126.7	1.6959	2.81804	1.33555	2.2299
127	119.159	198.83	158.995	94.4861	159.434	126.96	1.67663	2.79762	1.32946	2.24332
128	117.79	203.347	160.569	93.8861	159.496	126.691	1.65736	2.86119	1.32102	2.24418
129	116.42	200.169	158.295	93.2265	159.439	126.333	1.63809	2.81646	1.31174	2.24338
130	116.243	193.432	154.838	92.5174	159.338	125.928	1.63559	2.72168	1.30176	2.24196
131	115.537	192.707	154.122	91.7624	158.978	125.37	1.62566	2.71147	1.29114	2.2369
132	115.344	188.605	151.975	91.0417	157.692	124.367	1.62295	2.65376	1.281	2.2188
133	115.008	189.453	152.23	90.3955	156.14	123.268	1.61821	2.66568	1.27191	2.19696
134	117.274	192.367	154.821	89.842	154.571	122.207	1.6501	2.7067	1.26412	2.17489
135	117.487	194.527	156.007	89.0677	151.724	120.396	1.65309	2.73709	1.25322	2.13483
136	117.655	200.381	159.018	88.525	149.52	119.022	1.65546	2.81946	1.24559	2.10381
137	117.98	199.695	158.838	88.1016	147.541	117.821	1.66004	2.8098	1.23963	2.07597
138	115.908	179.536	147.722	87.7409	145.659	116.7	1.63088	2.52615	1.23456	2.04949
139	115.943	177.715	146.829	87.4698	143.611	115.54	1.63137	2.50053	1.23074	2.02067
140	116.139	176.834	146.487	87.2814	141.671	114.476	1.63413	2.48814	1.22809	1.99337
141	116.866	181.27	149.068	87.2177	140.407	113.813	1.64436	2.55055	1.22719	1.9756
142	117.436	178.808	148.122	87.1695	139.182	113.176	1.65238	2.5159	1.22651	1.95836
143	117.619	176.723	147.171	87.0927	138.083	112.588	1.65496	2.48657	1.22543	1.94289
144	118.168	175.276	146.722	86.453	136.214	111.334	1.66268	2.46621	1.21643	1.91659
145	107.024	146.881	126.953	85.7311	134.273	110.002	1.50588	2.06668	1.20628	1.88928
146	109.07	152.08	130.575	85.2579	132.228	108.743	1.53467	2.13984	1.19962	1.86051
147	110.151	156.374	133.262	84.7293	129.911	107.32	1.54988	2.20025	1.19218	1.82791
148	110.098	157.056	133.577	84.1653	127.606	105.885	1.54912	2.20985	1.18424	1.79547
149	110.582	158.087	134.334	83.7121	126.288	105	1.55594	2.22435	1.17787	1.77693
150	110.928	157.247	134.088	83.0223	125.093	104.058	1.56081	2.21254	1.16816	1.76012
151	110.972	162.141	136.556	82.3002	123.96	103.13	1.56143	2.28139	1.158	1.74417
152	109.963	161.665	135.814	81.5081	122.627	102.067	1.54723	2.2747	1.14686	1.72541
153	108.062	159.041	133.552	80.7241	121.401	101.063	1.52049	2.23778	1.13583	1.70817
154	96.2569	143.889	120.073	79.7971	120.053	99.9252	1.35438	2.02459	1.12278	1.68921
155	95.6281	143.985	119.806	78.9139	118.711	98.8126	1.34553	2.02593	1.11036	1.67032
156	100.961	144.024	122.492	78.2849	118.346	98.3153	1.42057	2.02648	1.10151	1.66518
157	99.9502	144.009	121.979	77.562	117.666	97.6139	1.40634	2.02627	1.09133	1.65561
158	98.7255	142.212	120.469	77.0514	116.784	96.9178	1.38911	2.00099	1.08415	1.64321
159	98.8713	142.129	120.5	76.6416	115.863	96.2521	1.39116	1.99982	1.07838	1.63024
160	94.0737	142.031	118.053	76.2109	114.867	95.5391	1.32366	1.99845	1.07232	1.61624
161	93.6111	141.516	117.564	75.7942	113.907	94.8504	1.31715	1.9912	1.06646	1.60272
162	92.9049	140.994	116.949	75.3296	112.639	93.9844	1.30721	1.98385	1.05992	1.58488
163	93.6426	140.466	117.054	74.8373	111.391	93.114	1.31759	1.97641	1.05299	1.56732
164	86.6813	131.115	108.898	74.3357	110.254	92.2949	1.21964	1.84485	1.04594	1.55132
165	88.1184	130.583	109.351	74.4445	109.949	92.1968	1.23987	1.83737	1.04747	1.54703
166	87.4434	130.056	108.75	74.5362	109.668	92.102	1.23037	1.82995	1.04876	1.54308
167	87.8043	129.968	108.886	74.3211	109.172	91.7467	1.23545	1.82871	1.04573	1.5361
168	93.2321	130.854	112.043	74.1056	108.701	91.4034	1.31182	1.84117	1.0427	1.52947
169	95.0243	130.928	112.976	73.8618	108.251	91.0566	1.33703	1.84221	1.03927	1.52315
170	95.0798	130.624	112.852	73.4765	107.286	90.3812	1.33782	1.83793	1.03385	1.50956
171	95.708	130.588	113.148	72.67	106.294	89.4818	1.34666	1.83744	1.0225	1.4956
172	94.7668	129.034	111.9	71.8651	105.292	88.5784	1.33341	1.81556	1.01118	1.4815
173	93.7912	129.619	111.705	71.1066	104.277	87.6918	1.31968	1.8238	1.0005	1.46722
174	92.8156	130.57	111.693	70.3	103.247	86.7735	1.30596	1.83718	0.989154	1.45273
175	95.5929	135.298	115.445	69.6577	102.383	86.0202	1.34504	1.9037	0.980116	1.44057
176	94.6173	135.676	115.147	68.877	101.5	85.1883	1.33131	1.90902	0.969131	1.42815
177	93.6417	130.963	112.302	68.1559	100.597	84.3763	1.31758	1.84271	0.958984	1.41544
178	92.6661	131.196	111.931	67.3329	99.6647	83.4988	1.30385	1.84599	0.947404	1.40233
179	91.6905	130.571	111.131	66.3027	98.6467	82.4747	1.29013	1.8372	0.932909	1.388
180	88.941	119.376	104.158	65.0496	97.5694	81.3095	1.25144	1.67967	0.915278	1.37285
181	75.521	118.502	97.0116	63.9189	96.4711	80.195	1.06261	1.66738	0.899368	1.35739
182	75.0908	117.627	96.3589	62.7063	95.3636	79.035	1.05656	1.65507	0.882306	1.34181
183	75.3359	116.751	96.0432	61.5552	94.3204	77.9378	1.06001	1.64273	0.866109	1.32713
184	75.0858	115.873	95.4796	60.4582	93.2403	76.8492	1.05649	1.63039	0.850675	1.31193
185	75.6953	114.996	95.3458	59.405	92.1065	75.7558	1.06507	1.61805	0.835856	1.29598
186	74.303	114.12	94.2113	58.2641	90.8618	74.563	1.04548	1.60572	0.819803	1.27847
187	74.8456	113.244	94.0446	57.1752	89.5919	73.3835	1.05311	1.59339	0.804481	1.2606
188	72.9109	112.368	92.6396	56.1448	88.5386	72.3417	1.02589	1.58107	0.789983	1.24578
189	74.113	111.493	92.8031	55.1022	87.4669	71.2845	1.0428	1.56876	0.775313	1.2307
190	71.5383	110.619	91.0785	54.5102	86.4621	70.4861	1.00658	1.55645	0.766983	1.21656
191	73.5366	109.288	91.4121	54.1512	85.9944	70.0728	1.03469	1.53773	0.761932	1.20998
192	72.4834	109.13	90.8065	54.6666	85.8774	70.272	1.01988	1.5355	0.769184	1.20833
193	72.8007	108.972	90.8862	55.1476	85.8035	70.4756	1.02434	1.53328	0.775952	1.20729
194	72.936	108.814	90.8749	55.65	85.7732	70.7116	1.02624	1.53106	0.783021	1.20687
195	72.8551	108.656	90.7555	56.133	85.7868	70.9599	1.0251	1.52884	0.789817	1.20706
196	71.6735	108.498	90.0857	56.5698	85.8422	71.206	1.00848	1.52662	0.795963	1.20784
197	71.7614	108.34	90.0507	57.0315	85.9394	71.4855	1.00972	1.52439	0.80246	1.20921
198	71.9858	108.182	90.0839	57.5216	86.0783	71.7999	1.01287	1.52217	0.809355	1.21116
199	70.7571	108.024	89.3906	58.181	86.2592	72.2201	0.995585	1.51995	0.818633	1.21371
200	78.9944	108.82	93.9073	58.7322	86.4787	72.6055	1.11149	1.53115	0.826389	1.2168
201	81.0234	108.936	94.9795	59.4112	86.7392	73.0752	1.14004	1.53277	0.835942	1.22046
202	92.6912	123.954	108.323	59.9613	87.0337	73.4975	1.30421	1.74409	0.843683	1.2246
203	91.5544	123.989	107.772	60.5435	87.3333	73.9384	1.28821	1.74458	0.851874	1.22882
204	92.2372	124.034	108.136	61.1323	87.6397	74.386	1.29782	1.74522	0.86016	1.23313
205	91.5888	124.084	107.836	61.6946	87.9543	74.8244	1.2887	1.74592	0.868071	1.23756
206	91.2488	124.091	107.67	62.2511	88.2761	75.2636	1.28391	1.74602	0.875901	1.24208
207	90.3683	124.096	107.232	62.8876	88.6049	75.7462	1.27152	1.74609	0.884857	1.24671
208	91.4995	124.1	107.8	63.5069	88.9409	76.2239	1.28744	1.74614	0.893571	1.25144
209	93.0416	124.113	108.577	64.0982	89.2838	76.691	1.30914	1.74632	0.901891	1.25626
210	92.0217	124.049	108.035	64.6845	89.6262	77.1553	1.29479	1.74542	0.910141	1.26108
211	92.0644	124.039	108.052	64.8634	89.8864	77.3749	1.29539	1.74528	0.912657	1.26474
212	91.985	124.078	108.032	64.9533	90.1472	77.5503	1.29427	1.74583	0.913923	1.26841
213	91.5899	124.021	107.806	64.8788	90.1053	77.492	1.28871	1.74503	0.912875	1.26782
214	92.0431	124.001	108.022	64.8632	90.0679	77.4656	1.29509	1.74475	0.912655	1.2673
215	91.632	124.008	107.82	64.799	90.0348	77.4169	1.2893	1.74486	0.911751	1.26683
216	91.4333	123.995	107.714	64.7418	90.0055	77.3737	1.28651	1.74467	0.910947	1.26642
217	91.8973	123.98	107.939	64.7045	89.9822	77.3433	1.29304	1.74446	0.910422	1.26609
218	91.6328	123.966	107.799	64.7344	89.9649	77.3497	1.28932	1.74425	0.910843	1.26585
219	91.2802	123.949	107.614	64.6798	89.9569	77.3184	1.28435	1.74402	0.910074	1.26574
220	89.9512	123.77	106.861	64.6087	90.0306	77.3196	1.26565	1.7415	0.909074	1.26677
221	89.8494	122.79	106.32	64.462	90.2176	77.3398	1.26422	1.72771	0.90701	1.2694
222	90.0468	122.92	106.483	64.2763	90.419	77.3477	1.267	1.72954	0.904397	1.27224
223	91.1506	123.05	107.1	64.0945	90.6328	77.3636	1.28253	1.73137	0.901838	1.27524
224	91.223	123.18	107.202	63.935	90.8627	77.3989	1.28355	1.73321	0.899595	1.27848
225	90.9058	123.311	107.108	63.4522	90.7513	77.1017	1.27909	1.73504	0.892801	1.27691
226	90.4029	123.441	106.922	62.9863	90.6523	76.8193	1.27201	1.73687	0.886246	1.27552
227	90.47	123.571	107.021	62.5708	90.5657	76.5683	1.27295	1.7387	0.8804	1.2743
228	90.9713	123.701	107.336	62.1674	90.4917	76.3295	1.28001	1.74053	0.874724	1.27326
229	90.3645	123.899	107.132	61.7374	90.4542	76.0958	1.27147	1.74332	0.868674	1.27273
230	91.5656	125.659	108.612	61.2907	90.3743	75.8325	1.28837	1.76807	0.862389	1.27161
231	88.9905	128.021	108.506	60.892	90.3405	75.6163	1.25214	1.80132	0.856779	1.27113
232	88.229	128.314	108.272	60.472	90.3698	75.4209	1.24142	1.80544	0.850869	1.27154
233	88.224	128.611	108.418	60.0254	90.4094	75.2174	1.24135	1.80962	0.844585	1.2721
234	88.2856	128.897	108.591	59.512	90.46	74.986	1.24222	1.81364	0.837361	1.27281
235	73.8105	111.883	92.8468	58.9877	90.5276	74.7576	1.03855	1.57425	0.829984	1.27376
236	73.7429	112.152	92.9475	58.4271	90.6086	74.5178	1.0376	1.57803	0.822097	1.2749
237	74.5766	112.4	93.4881	57.9058	90.6989	74.3023	1.04933	1.58151	0.814761	1.27617
238	75.2844	112.647	93.9657	57.494	90.9283	74.2111	1.05929	1.58499	0.808967	1.2794
239	74.4718	113.412	93.9418	57.0514	91.1666	74.109	1.04785	1.59576	0.80274	1.28276
240	73.7704	112.478	93.1244	56.638	91.387	74.0125	1.03798	1.58262	0.796922	1.28586
241	73.4277	113.277	93.3522	56.2439	91.7411	73.9925	1.03316	1.59386	0.791377	1.29084
242	72.8994	113.642	93.2709	55.9573	91.9772	73.9673	1.02573	1.599	0.787345	1.29416
243	72.5539	113.989	93.2715	55.5858	92.0037	73.7947	1.02087	1.60388	0.782118	1.29453
244	72.2887	114.347	93.3177	55.161	92.0106	73.5858	1.01714	1.60891	0.77614	1.29463
245	72.1391	114.835	93.487	54.7085	91.9989	73.3537	1.01503	1.61578	0.769773	1.29447
246	71.0821	115.246	93.1641	54.5865	92.3383	73.4624	1.00016	1.62157	0.768057	1.29924
247	71.3871	115.57	93.4786	54.3909	92.6617	73.5263	1.00445	1.62612	0.765305	1.30379
248	76.6657	122.129	99.3973	54.1815	92.9706	73.5761	1.07872	1.71841	0.762359	1.30814
249	76.539	122.444	99.4916	53.9358	93.2658	73.6008	1.07694	1.72285	0.758902	1.31229
250	76.5323	122.251	99.3917	53.4879	93.3409	73.4144	1.07684	1.72013	0.7526	1.31335
251	78.1239	126.88	102.502	53.11	93.4398	73.2749	1.09924	1.78526	0.747282	1.31474
252	77.7505	126.72	102.235	52.7256	93.4813	73.1034	1.09399	1.78301	0.741873	1.31532
253	70.9036	117.461	94.1822	52.3868	93.4857	72.9362	0.997645	1.65273	0.737106	1.31539
254	69.8048	117.344	93.5745	52.066	93.4538	72.7599	0.982185	1.65109	0.732593	1.31494
255	69.3025	117.236	93.2693	51.8191	93.3852	72.6022	0.975118	1.64957	0.729119	1.31397
256	69.9047	117.422	93.6634	51.5979	93.2738	72.4359	0.983591	1.65218	0.726007	1.31241
257	68.3297	117.354	92.8417	51.4273	93.1231	72.2752	0.961431	1.65122	0.723606	1.31028
258	68.8831	117.294	93.0887	51.2961	92.9372	72.1167	0.969216	1.65039	0.72176	1.30767
259	68.8482	117.253	93.0505	51.0257	92.5865	71.8061	0.968726	1.6498	0.717955	1.30273
260	59.2929	107.969	83.631	50.4115	92.2009	71.3062	0.834278	1.51918	0.709313	1.29731
261	60.0358	107.558	83.7967	49.6875	91.8082	70.7478	0.844731	1.51339	0.699125	1.29178
262	59.5572	107.146	83.3516	48.9264	91.1839	70.0551	0.837997	1.50759	0.688417	1.283
263	59.9632	106.734	83.3488	48.4314	90.8949	69.6632	0.843709	1.5018	0.681453	1.27893
264	59.9869	106.323	83.1549	48.0805	90.7861	69.4333	0.844044	1.49601	0.676514	1.2774
265	61.2152	105.911	83.5632	47.7337	90.667	69.2003	0.861325	1.49022	0.671635	1.27573
266	61.5802	105.5	83.5399	47.5696	90.5373	69.0535	0.866462	1.48443	0.669326	1.2739
267	61.5591	105.088	83.3236	47.3992	90.3833	68.8913	0.866165	1.47864	0.666928	1.27173
268	62.6705	104.676	83.6735	47.2814	90.2168	68.7491	0.881803	1.47284	0.665271	1.26939
269	62.1271	104.265	83.1959	47.1933	90.0374	68.6154	0.874157	1.46705	0.664031	1.26687
270	55.017	103.853	79.4351	47.0189	89.8443	68.4316	0.774114	1.46126	0.661577	1.26415
271	52.8043	103.521	78.1624	47.152	89.826	68.489	0.74298	1.45658	0.66345	1.26389
272	53.6455	103.188	78.4167	47.2958	89.8178	68.5568	0.754816	1.4519	0.665474	1.26378
273	66.6097	119.394	93.0016	47.4079	89.8199	68.6139	0.937229	1.67992	0.667051	1.26381
274	67.0655	119.061	93.0632	47.5703	89.8321	68.7012	0.943642	1.67524	0.669336	1.26398
275	66.0541	118.728	92.3912	47.6551	89.8545	68.7548	0.929412	1.67056	0.670529	1.26429
276	69.2809	118.396	93.8383	47.7281	89.8871	68.8076	0.974814	1.66588	0.671556	1.26475
277	69.7534	118.063	93.9082	47.7955	89.9299	68.8627	0.981463	1.6612	0.672504	1.26536
278	69.26	117.73	93.4952	47.8034	89.9829	68.8932	0.974521	1.65652	0.672616	1.2661
279	70.4245	117.398	93.9111	47.7896	90.0461	68.9179	0.990905	1.65184	0.672422	1.26699
280	68.6196	117.065	92.8424	47.7863	90.1195	68.9529	0.965509	1.64716	0.672375	1.26802
281	69.965	116.874	93.4193	48.0437	90.1959	69.1198	0.98444	1.64446	0.675997	1.2691
282	70.9285	116.682	93.8053	48.4357	90.2716	69.3537	0.997997	1.64177	0.681512	1.27016
283	69.7997	116.491	93.1451	48.7257	90.3466	69.5362	0.982114	1.63908	0.685593	1.27122
284	71.239	116.299	93.769	48.792	90.0772	69.4346	1.00237	1.63638	0.686526	1.26743
285	69.6714	116.107	92.8894	48.8935	89.807	69.3503	0.980308	1.63369	0.687954	1.26363
286	70.6776	115.916	93.2968	48.9766	89.5361	69.2563	0.994467	1.63099	0.689123	1.25981
287	70.9431	115.724	93.3337	48.921	89.2643	69.0926	0.998201	1.6283	0.688341	1.25599
288	69.7013	115.533	92.6171	48.8519	88.9918	68.9218	0.980729	1.6256	0.687368	1.25216
289	70.369	115.341	92.8552	48.5678	88.4751	68.5215	0.990124	1.62291	0.683372	1.24489
290	70.0491	115.15	92.5995	48.2405	87.9577	68.0991	0.985623	1.62021	0.678765	1.23761
291	68.2147	114.799	91.5067	48.1333	87.4575	67.7954	0.959812	1.61527	0.677258	1.23057
292	68.7133	114.448	91.5805	47.9782	86.9682	67.4732	0.966828	1.61033	0.675076	1.22368
293	67.4622	114.096	90.7793	47.7743	86.4899	67.1321	0.949224	1.60539	0.672206	1.21695
294	67.9698	113.745	90.8576	47.6178	86.0031	66.8105	0.956366	1.60045	0.670005	1.2101
295	69.148	113.394	91.2711	47.3958	85.5272	66.4615	0.972944	1.59551	0.66688	1.20341
296	67.7546	113.043	90.3988	47.2579	85.0623	66.1601	0.953338	1.59057	0.66494	1.19686
297	68.1562	112.692	90.4241	47.0112	84.6083	65.8097	0.958988	1.58563	0.661469	1.19048
298	68.3507	112.341	90.3458	46.7862	84.1652	65.4757	0.961725	1.58069	0.658303	1.18424
299	57.8746	100.274	79.0744	46.6171	83.7332	65.1751	0.814323	1.4109	0.655924	1.17816
300	58.1453	99.923	79.0341	46.9333	83.4244	65.1789	0.818131	1.40596	0.660373	1.17382
301	60.8523	99.954	80.4032	47.4264	83.5801	65.5033	0.85622	1.4064	0.667311	1.17601
302	61.2222	99.9851	80.6037	48.0141	83.7795	65.8968	0.861424	1.40684	0.67558	1.17882
303	61.1811	100.016	80.5986	48.583	84.0577	66.3204	0.860845	1.40727	0.683585	1.18273
304	60.5818	99.1089	79.8454	49.2186	84.3412	66.7799	0.852414	1.39451	0.692529	1.18672
305	60.6725	99.14	79.9063	49.8356	84.6074	67.2215	0.85369	1.39495	0.701209	1.19046
306	60.8321	99.1711	80.0016	50.4132	85.0875	67.7503	0.855935	1.39538	0.709336	1.19722
307	59.6048	99.2022	79.4035	51.0639	85.5911	68.3275	0.838667	1.39582	0.718493	1.20431
308	60.3132	99.2333	79.7732	51.7542	86.1247	68.9394	0.848634	1.39626	0.728206	1.21181
309	60.2193	99.2644	79.7418	52.2609	86.4619	69.3614	0.847313	1.39669	0.735335	1.21656
310	70.7751	101.704	86.2396	53.0209	87.5681	70.2945	0.995838	1.43102	0.746028	1.23212
311	74.0751	111.333	92.704	53.8111	88.4764	71.1437	1.04227	1.56651	0.757146	1.2449
312	74.1819	111.904	93.0432	54.5126	89.4504	71.9815	1.04377	1.57455	0.767017	1.25861
313	74.2943	113.21	93.7523	55.2396	90.4564	72.848	1.04536	1.59292	0.777247	1.27276
314	74.413	112.982	93.6974	56.0123	91.4837	73.748	1.04703	1.5897	0.788119	1.28722
315	74.5356	112.277	93.4063	56.8361	92.3773	74.6067	1.04875	1.57979	0.799709	1.29979
316	74.8987	116.428	95.6635	57.6989	93.3463	75.5226	1.05386	1.6382	0.81185	1.31342
317	75.0113	116.58	95.7955	58.5976	94.2061	76.4018	1.05544	1.64033	0.824495	1.32552
318	76.1971	116.863	96.5302	59.5974	94.9854	77.2914	1.07213	1.64432	0.838563	1.33649
319	67.4115	106.214	86.8126	60.5884	95.8116	78.2	0.94851	1.49448	0.852507	1.34811
320	67.7002	117.019	92.3595	60.9084	96.4083	78.6583	0.952573	1.64651	0.857009	1.35651
321	68.5877	112.51	90.5487	60.6554	96.9341	78.7947	0.965061	1.58306	0.853449	1.36391
322	69.4752	113.917	91.6963	60.2389	97.0478	78.6434	0.977548	1.60287	0.847589	1.36551
323	70.3627	114.62	92.4912	59.8008	97.1775	78.4891	0.990035	1.61275	0.841425	1.36733
324	71.2502	115.096	93.1732	59.3572	97.2879	78.3225	1.00252	1.61946	0.835183	1.36888
325	72.1376	111.921	92.0294	58.9719	97.4524	78.2121	1.01501	1.57478	0.829761	1.3712
326	73.0251	113.531	93.2781	58.603	97.6939	78.1485	1.0275	1.59743	0.824572	1.3746
327	73.9126	111.277	92.595	58.2297	97.7809	78.0053	1.03998	1.56572	0.819319	1.37582
328	74.7553	109.619	92.1872	57.8534	97.904	77.8787	1.05184	1.54239	0.814024	1.37755
329	75.2843	110.638	92.9613	57.4445	98.0567	77.7506	1.05928	1.55673	0.808271	1.3797
330	61.4346	105.745	83.5896	57.1267	98.4652	77.7959	0.864412	1.48788	0.803799	1.38545
331	60.302	106.654	83.4782	56.7987	98.4108	77.6047	0.848477	1.50068	0.799183	1.38469
332	60.2517	107.564	83.9079	56.1915	98.6169	77.4042	0.847769	1.51348	0.790641	1.38758
333	59.9151	108.474	84.1945	55.5535	98.802	77.1777	0.843033	1.52628	0.781663	1.39019
334	59.9131	109.384	84.6483	54.8048	98.9996	76.9022	0.843004	1.53908	0.771128	1.39297
335	61.2176	110.293	85.7555	54.0143	99.2206	76.6175	0.86136	1.55188	0.760006	1.39608
336	61.6768	111.203	86.4399	53.1312	99.6395	76.3854	0.867821	1.56468	0.74758	1.40197
337	61.9539	112.113	87.0333	52.0609	100.028	76.0442	0.87172	1.57748	0.73252	1.40743
338	62.0068	113.023	87.5146	51.1619	100.57	75.8657	0.872463	1.59028	0.719871	1.41506
339	62.5508	113.932	88.2415	50.1749	101.237	75.7058	0.880119	1.60308	0.705984	1.42445
340	60.8571	114.842	87.8495	49.5125	101.901	75.7069	0.856287	1.61588	0.696663	1.4338
341	60.953	115.811	88.3817	49.5497	102.757	76.1532	0.857637	1.62951	0.697187	1.44583
342	56.1083	116.779	86.4437	49.6562	103.531	76.5937	0.789469	1.64313	0.698686	1.45673
343	56.369	117.748	87.0583	50.0003	104.294	77.1472	0.793138	1.65676	0.703527	1.46747
344	54.9937	118.716	86.8549	50.3588	105.004	77.6814	0.773787	1.67039	0.708572	1.47745
345	55.0331	119.685	87.3589	50.7499	105.678	78.214	0.774341	1.68402	0.714074	1.48694
346	54.0271	120.653	87.3402	50.9602	106.307	78.6337	0.760187	1.69765	0.717033	1.49579
347	51.1421	121.622	86.3819	51.2511	106.877	79.0641	0.719592	1.71127	0.721126	1.50381
348	55.4889	122.59	89.0396	51.5504	107.339	79.4449	0.780754	1.7249	0.725338	1.51031
349	54.5414	123.559	89.0501	51.8827	107.738	79.8101	0.767422	1.73853	0.730013	1.51592
350	61.6636	124.527	93.0955	51.7913	107.956	79.8739	0.867635	1.75216	0.728727	1.519
351	62.1365	123.734	92.9354	51.3091	108.025	79.6669	0.874288	1.741	0.721943	1.51996
352	62.4222	122.941	92.6818	50.8334	107.981	79.4071	0.87831	1.72984	0.71525	1.51934
353	67.2172	123.629	95.423	50.6093	107.825	79.2172	0.945776	1.73951	0.712096	1.51715
354	67.1805	123.43	95.3052	50.3639	107.557	78.9606	0.94526	1.73671	0.708644	1.51338
355	67.8516	123.598	95.7247	50.2334	107.177	78.7054	0.954703	1.73908	0.706806	1.50804
356	65.4603	123.569	94.5146	50.0424	106.686	78.3641	0.921056	1.73867	0.70412	1.50112
357	67.5801	123.237	95.4084	49.8486	106.082	77.9652	0.950883	1.734	0.701392	1.49262
358	68.036	121.868	94.9518	49.823	105.366	77.5946	0.957297	1.71473	0.701032	1.48255
359	68.7689	121.429	95.099	49.5773	104.538	77.0578	0.96761	1.70856	0.697575	1.4709
360	61.7459	119.8	90.773	49.217	103.599	76.4078	0.868794	1.68564	0.692506	1.45768
361	52.0902	117.517	84.8035	48.3913	102.559	75.475	0.732933	1.65351	0.680888	1.44305
362	52.3036	116.129	84.2163	47.535	101.502	74.5186	0.735936	1.63399	0.66884	1.42818
363	52.6331	114.741	83.6872	46.6622	100.429	73.5458	0.740572	1.61446	0.656558	1.41309
364	52.4543	113.354	82.9039	45.5934	99.271	72.4322	0.738056	1.59494	0.64152	1.39679
365	53.4342	111.966	82.7001	44.5137	98.0684	71.2911	0.751844	1.57541	0.626328	1.37987
366	52.2488	110.578	81.4135	43.4341	96.8046	70.1193	0.735164	1.55589	0.611137	1.36209
367	51.1797	109.191	80.1851	42.5191	95.4887	69.0039	0.720122	1.53636	0.598263	1.34357
368	51.6845	107.803	79.7437	41.4534	94.1349	67.7942	0.727225	1.51684	0.583269	1.32452
369	51.5749	106.415	78.995	40.3958	92.7972	66.5965	0.725683	1.49731	0.568388	1.3057
370	48.3033	105.027	76.6654	39.4091	91.513	65.4611	0.67965	1.47778	0.554504	1.28763
371	45.9785	103.888	74.933	39.0358	90.4022	64.719	0.646939	1.46175	0.549251	1.272
372	45.8434	102.748	74.2955	39.0757	89.3936	64.2346	0.645038	1.44571	0.549813	1.25781
373	45.7854	101.608	73.6966	39.1781	88.441	63.8096	0.644222	1.42967	0.551254	1.24441
374	46.5895	100.468	73.5287	39.1983	87.5245	63.3614	0.655536	1.41363	0.551538	1.23151
375	46.3185	99.3279	72.8232	39.2602	86.6641	62.9621	0.651722	1.39759	0.552409	1.2194
376	46.9861	98.188	72.5871	39.241	85.7991	62.5201	0.661116	1.38155	0.552139	1.20723
377	47.9712	97.0482	72.5097	39.2761	84.9895	62.1328	0.674977	1.36551	0.552632	1.19584
378	46.9928	95.9083	71.4505	39.3463	84.2306	61.7884	0.66121	1.34947	0.55362	1.18516
379	47.6083	94.8906	71.2495	39.4002	83.5357	61.468	0.669871	1.33515	0.554379	1.17539
380	49.7628	95.6052	72.684	38.9426	82.7045	60.8236	0.700186	1.34521	0.547941	1.16369
381	54.1927	96.4066	75.2996	38.5734	81.9344	60.2539	0.762516	1.35649	0.542746	1.15286
382	52.9447	96.2964	74.6205	38.3716	81.2137	59.7926	0.744956	1.35493	0.539905	1.14271
383	54.4437	96.0936	75.2686	38.2298	80.5423	59.386	0.766047	1.35208	0.537911	1.13327
384	53.0869	95.4618	74.2743	38.0362	79.9202	58.9782	0.746957	1.34319	0.535186	1.12451
385	53.7627	95.2606	74.5117	37.81	79.3475	58.5787	0.756466	1.34036	0.532004	1.11646
386	51.6934	92.1409	71.9171	37.6049	78.8241	58.2145	0.72735	1.29646	0.529118	1.10909
387	51.5996	91.9246	71.7621	37.3343	78.35	57.8422	0.72603	1.29342	0.525311	1.10242
388	51.2552	91.6058	71.4305	36.913	77.801	57.357	0.721184	1.28894	0.519383	1.0947
389	51.4289	91.5739	71.5014	36.6013	77.3014	56.9513	0.723629	1.28849	0.514997	1.08767
390	40.9196	87.2464	64.083	36.7848	76.9821	56.8835	0.575758	1.2276	0.517579	1.08317
391	39.4236	87.1473	63.2854	36.8827	76.6255	56.7541	0.554708	1.2262	0.518957	1.07816
392	40.4914	87.0482	63.7698	36.7724	76.2311	56.5018	0.569732	1.22481	0.517405	1.07261
393	41.5901	86.9491	64.2696	36.7484	75.8434	56.2959	0.585192	1.22341	0.517067	1.06715
394	40.4712	86.8499	63.6606	36.6533	75.4644	56.0588	0.569448	1.22202	0.515728	1.06182
395	40.6056	86.7508	63.6782	36.6629	75.1153	55.8891	0.571339	1.22062	0.515863	1.05691
396	40.7725	86.6517	63.7121	36.6516	74.7757	55.7137	0.573687	1.21923	0.515705	1.05213
397	40.0929	86.5526	63.3227	36.609	74.5045	55.5567	0.564126	1.21783	0.515105	1.04831
398	35.1372	80.4695	57.8034	36.6191	74.2471	55.4331	0.494397	1.13224	0.515247	1.04469
399	36.4083	80.3704	58.3894	36.6317	74.0084	55.3201	0.512281	1.13085	0.515425	1.04133
400	47.1112	83.2037	65.1574	36.267	73.9337	55.1003	0.662876	1.17071	0.510293	1.04028
401	47.5363	83.0974	65.3169	37.2067	74.3076	55.7571	0.668858	1.16922	0.523515	1.04554
402	47.7016	83.0832	65.3924	38.2208	74.7554	56.4881	0.671183	1.16902	0.537784	1.05184
403	48.2269	83.1113	65.6691	39.1809	75.2263	57.2036	0.678574	1.16941	0.551293	1.05847
404	48.2679	83.0909	65.6794	40.1041	75.7652	57.9346	0.679152	1.16913	0.564283	1.06605
405	49.0594	83.0928	66.0761	41.0821	76.3229	58.7025	0.690288	1.16915	0.578044	1.0739
406	49.3088	83.0897	66.1992	41.9233	76.6923	59.3078	0.693798	1.16911	0.589881	1.0791
407	47.982	83.0451	65.5135	42.7622	77.01	59.8861	0.675129	1.16848	0.601684	1.08357
408	48.9714	83.1221	66.0467	43.629	77.4453	60.5372	0.68905	1.16957	0.61388	1.08969
409	48.6788	83.1962	65.9375	44.6018	77.9809	61.2913	0.684933	1.17061	0.627568	1.09723
410	41.1755	86.674	63.9247	45.53	78.7293	62.1297	0.579358	1.21954	0.640628	1.10776
411	57.3032	91.9418	74.6225	45.9486	80.0928	63.0207	0.806283	1.29366	0.646518	1.12694
412	57.3348	93.3929	75.3638	46.3498	81.5651	63.9574	0.806727	1.31408	0.652163	1.14766
413	57.295	93.7805	75.5378	46.7878	83.0061	64.897	0.806167	1.31953	0.658326	1.16793
414	57.6292	95.1084	76.3688	47.2036	84.4396	65.8216	0.810869	1.33822	0.664176	1.1881
415	57.6357	95.4056	76.5206	47.6208	85.9373	66.7791	0.810961	1.3424	0.670047	1.20918
416	51.3724	87.0979	69.2352	48.0029	87.3494	67.6762	0.722833	1.22551	0.675423	1.22905
417	51.4888	85.9181	68.7034	48.3763	88.8375	68.6069	0.72447	1.20891	0.680676	1.24998
418	51.3872	88.2866	69.8369	48.8016	90.339	69.5703	0.723041	1.24223	0.686661	1.27111
419	51.4536	87.684	69.5688	49.1174	91.8358	70.4766	0.723975	1.23375	0.691105	1.29217
420	51.8024	92.0753	71.9388	49.5283	92.1781	70.8532	0.728884	1.29554	0.696887	1.29699
421	52.1158	107.758	79.9369	50.3201	93.2532	71.7867	0.733293	1.51621	0.708026	1.31212
422	52.1853	109.933	81.0589	50.3327	93.9985	72.1656	0.734271	1.5468	0.708205	1.3226
423	54.2479	110.626	82.4369	50.3524	94.4168	72.3846	0.763293	1.55656	0.708481	1.32849
424	54.3174	110.495	82.4061	50.3825	94.7897	72.5861	0.764271	1.55471	0.708905	1.33374
425	54.3869	111.823	83.1051	50.4044	95.1178	72.7611	0.765249	1.57341	0.709214	1.33835
426	54.4564	110.033	82.2445	50.4346	95.4756	72.9551	0.766226	1.54821	0.709638	1.34339
427	54.5259	111.632	83.0788	50.6034	96.0315	73.3175	0.767204	1.57071	0.712013	1.35121
428	54.2742	111.868	83.0709	50.7749	96.565	73.67	0.763662	1.57403	0.714426	1.35871
429	53.0497	111.841	82.4455	50.96	96.8849	73.9224	0.746434	1.57366	0.717031	1.36321
430	54.6675	87.5493	71.1084	51.1504	96.972	74.0612	0.769197	1.23186	0.719709	1.36444
431	54.9082	106.401	80.6546	51.2977	96.7345	74.0161	0.772583	1.49711	0.721782	1.3611
432	55.0819	104.659	79.8705	51.404	95.7456	73.5748	0.775028	1.4726	0.723278	1.34718
433	55.2557	99.2537	77.2547	51.5233	94.6597	73.0915	0.777472	1.39654	0.724956	1.33191
434	55.4294	98.6217	77.0255	51.4828	93.5381	72.5105	0.779917	1.38765	0.724387	1.31612
435	55.6032	99.0651	77.3341	51.4299	92.4189	71.9244	0.782362	1.39389	0.723642	1.30038
436	55.7769	99.9803	77.8786	51.4001	91.1815	71.2908	0.784807	1.40677	0.723223	1.28297
437	55.9507	100.08	78.0152	51.4277	90.0512	70.7394	0.787252	1.40817	0.723611	1.26706
438	56.1244	98.4212	77.2728	51.4153	88.9248	70.17	0.789696	1.38483	0.723437	1.25121
439	56.2982	96.3048	76.3015	51.3878	87.7929	69.5903	0.792141	1.35505	0.72305	1.23529
440	56.4719	90.8819	73.6769	50.961	86.2814	68.6212	0.794586	1.27875	0.717044	1.21402
441	55.9463	88.4091	72.1777	50.4468	86.0609	68.2539	0.787189	1.24396	0.70981	1.21092
442	55.4229	88.3114	71.8671	49.9405	84.9522	67.4463	0.779826	1.24258	0.702685	1.19532
443	55.7566	88.4572	72.1069	49.44	83.9333	66.6867	0.784521	1.24463	0.695643	1.18098
444	51.51	84.8018	68.1559	48.9033	83.177	66.0402	0.724769	1.1932	0.688092	1.17034
445	51.3228	84.7129	68.0178	48.3005	82.3763	65.3384	0.722136	1.19195	0.67961	1.15907
446	51.8658	83.5351	67.7004	47.7716	81.6954	64.7335	0.729775	1.17538	0.672169	1.14949
447	53.1136	83.9894	68.5515	47.2284	80.975	64.1017	0.747333	1.18177	0.664525	1.13936
448	52.3612	85.6978	69.0295	46.6864	80.2568	63.4716	0.736746	1.20581	0.656899	1.12925
449	51.7899	85.8178	68.8038	45.6994	79.5164	62.6079	0.728707	1.2075	0.643012	1.11883
450	42.3539	77.651	60.0025	45.1163	78.9744	62.0454	0.595939	1.09259	0.634807	1.11121
451	42.1947	80.6509	61.4228	44.9619	79.0111	61.9865	0.593699	1.1348	0.632634	1.11172
452	42.5969	80.7964	61.6967	44.7637	79.173	61.9683	0.599357	1.13684	0.629845	1.114
453	42.8928	80.9342	61.9135	44.6591	79.3649	62.012	0.603522	1.13878	0.628374	1.1167
454	42.3243	81.0352	61.6798	44.4105	79.4645	61.9375	0.595522	1.1402	0.624877	1.1181
455	41.14	79.5017	60.3209	44.2909	79.6732	61.9821	0.578859	1.11863	0.623194	1.12104
456	45.5485	85.6354	65.592	44.0139	79.7248	61.8694	0.640889	1.20493	0.619296	1.12176
457	45.4271	85.7246	65.5758	43.6347	79.8157	61.7252	0.639181	1.20618	0.61396	1.12304
458	45.6275	85.8806	65.7541	43.1528	79.856	61.5044	0.642	1.20838	0.60718	1.12361
459	36.7437	83.712	60.2279	42.6508	79.8095	61.2301	0.517001	1.17787	0.600116	1.12296
460	45.162	85.8062	65.4841	41.9118	79.663	60.7874	0.635449	1.20733	0.589718	1.1209
461	54.1417	92.6021	73.3719	41.9176	80.2971	61.1073	0.761798	1.30295	0.5898	1.12982
462	52.7165	92.7882	72.7524	41.8041	80.5835	61.1938	0.741746	1.30557	0.588203	1.13385
463	54.1173	93.3341	73.7257	41.5426	80.9123	61.2275	0.761455	1.31325	0.584524	1.13847
464	51.5018	91.5026	71.5022	41.3031	81.284	61.2935	0.724655	1.28748	0.581153	1.1437
465	51.7784	92.3865	72.0824	40.7929	81.7003	61.2466	0.728546	1.29992	0.573974	1.14956
466	48.356	88.9311	68.6435	40.2182	82.2373	61.2278	0.680391	1.2513	0.565889	1.15712
467	46.8028	88.5963	67.6995	39.5508	82.6853	61.1181	0.658537	1.24659	0.556498	1.16342
468	45.9487	87.9684	66.9586	38.8782	83.1784	61.0283	0.64652	1.23776	0.547034	1.17036
469	44.7844	87.8138	66.2991	38.2151	83.7135	60.9643	0.630137	1.23558	0.537703	1.17789
470	39.3961	85.7936	62.5949	37.8195	84.399	61.1093	0.554322	1.20715	0.532138	1.18753
471	53.2806	103.776	78.5284	37.1621	85.0677	61.1149	0.749682	1.46018	0.522887	1.19694
472	44.7454	92.3732	68.5593	36.0537	85.3934	60.7236	0.629588	1.29973	0.507292	1.20152
473	42.1252	93.414	67.7696	35.0436	85.6845	60.364	0.592721	1.31438	0.493079	1.20562
474	42.8661	94.4547	68.6604	33.9558	85.9241	59.9399	0.603145	1.32902	0.477774	1.20899
475	36.7991	95.4955	66.1473	33.006	86.2231	59.6145	0.51778	1.34367	0.464409	1.2132
476	34.3073	96.5363	65.4218	32.0857	86.4548	59.2703	0.48272	1.35831	0.451461	1.21646
477	34.0975	97.5771	65.8373	31.3249	86.8218	59.0733	0.479768	1.37295	0.440756	1.22162
478	33.8707	98.6178	66.2442	30.6294	87.1784	58.9039	0.476576	1.3876	0.43097	1.22664
479	34.2673	99.6586	66.963	29.9624	87.5382	58.7503	0.482157	1.40224	0.421585	1.2317
480	30.8334	100.699	65.7664	29.3607	87.8793	58.62	0.433841	1.41689	0.413119	1.2365
481	36.3984	105.31	70.8542	29.2345	88.6031	58.9188	0.512142	1.48176	0.411343	1.24669
482	36.1157	104.765	70.4403	28.8206	88.9601	58.8904	0.508164	1.47409	0.405519	1.25171
483	36.7037	104.22	70.4617	28.5383	89.5577	59.048	0.516438	1.46642	0.401548	1.26012
484	36.5107	103.675	70.0926	28.3636	90.1388	59.2512	0.513723	1.45875	0.399089	1.26829
485	36.7155	103.129	69.9224	28.1639	90.7035	59.4337	0.516604	1.45108	0.396279	1.27624
486	37.6051	102.584	70.0947	28.2504	91.2517	59.7511	0.529121	1.44341	0.397497	1.28395
487	37.4609	102.039	69.75	28.471	91.7835	60.1272	0.527092	1.43574	0.4006	1.29144
488	37.2462	101.494	69.37	28.7189	92.2988	60.5089	0.524071	1.42807	0.404088	1.29869
489	36.9804	100.949	68.9646	28.8453	92.6069	60.7261	0.520331	1.42039	0.405866	1.30302
490	37.1488	100.404	68.7762	29.082	92.8985	60.9902	0.522701	1.41272	0.409197	1.30712
491	47.3118	113.388	80.3497	29.0709	93.1548	61.1129	0.665698	1.59542	0.409041	1.31073
492	47.2374	114.082	80.6595	28.8808	93.2996	61.0902	0.664651	1.60518	0.406366	1.31277
493	47.3538	114.775	81.0646	28.6672	93.4844	61.0758	0.66629	1.61494	0.403361	1.31537
494	46.9319	115.469	81.2006	28.4314	93.7092	61.0703	0.660353	1.62471	0.400043	1.31853
495	47.1624	116.163	81.6627	28.1846	93.9738	61.0792	0.663596	1.63447	0.39657	1.32225
496	46.9132	116.857	81.8851	27.939	94.2784	61.1087	0.66009	1.64423	0.393114	1.32654
497	47.1549	117.551	82.3528	27.7694	94.7895	61.2794	0.663491	1.65399	0.390728	1.33373
498	47.503	118.245	82.8738	27.4971	95.3405	61.4188	0.668388	1.66376	0.386897	1.34148
499	40.3595	109.692	75.026	27.2134	95.9314	61.5724	0.567876	1.54342	0.382906	1.3498
500	43.0085	110.386	76.6974	26.9218	96.5623	61.742	0.605149	1.55319	0.378802	1.35868
501	34.5263	110.684	72.605	26.896	97.2237	62.0598	0.4858	1.55737	0.378439	1.36798
502	32.9427	108.863	70.9028	26.668	97.6011	62.1345	0.46352	1.53175	0.375231	1.37329
503	32.1778	109.16	70.669	26.4174	97.9503	62.1839	0.452757	1.53593	0.371705	1.37821
504	32.3148	109.458	70.8862	26.1274	98.2713	62.1993	0.454684	1.54012	0.367624	1.38272
505	31.9048	109.755	70.8299	25.8766	98.5641	62.2204	0.448915	1.5443	0.364096	1.38684
506	32.1383	110.052	71.0953	25.6043	98.8288	62.2165	0.452201	1.54849	0.360264	1.39057
507	38.4301	118.394	78.4121	25.4381	99.1586	62.2984	0.540729	1.66586	0.357926	1.39521
508	36.2072	118.691	77.4493	25.2768	99.4602	62.3685	0.509452	1.67004	0.355656	1.39945
509	35.7597	118.989	77.3742	25.0732	99.7337	62.4034	0.503155	1.67423	0.352792	1.4033
510	35.3276	119.286	77.3069	25.0124	100.17	62.591	0.497076	1.67841	0.351935	1.40943
511	40.9053	119.385	80.1453	25.3974	100.566	62.9816	0.575556	1.67981	0.357353	1.41501
512	41.0841	119.484	80.2843	26.1531	100.941	63.547	0.578073	1.6812	0.367987	1.42028
513	40.5508	119.584	80.0672	26.9677	101.339	64.1535	0.570569	1.6826	0.379448	1.42589
514	39.8603	119.683	79.7715	27.8763	101.717	64.7965	0.560853	1.68399	0.392232	1.4312
515	40.2409	119.782	80.0114	28.7265	102.073	65.3997	0.566208	1.68538	0.404194	1.43621
516	40.0317	119.881	79.9563	29.5625	102.408	65.9853	0.563265	1.68678	0.415958	1.44093
517	44.1642	124.546	84.3552	30.4409	102.722	66.5814	0.621411	1.75242	0.428317	1.44534
518	44.5088	124.645	84.5771	31.0123	102.69	66.851	0.626259	1.75382	0.436357	1.44489
519	43.9909	124.744	84.3677	31.6851	102.637	67.1608	0.618972	1.75521	0.445823	1.44414
520	44.1926	124.844	84.5181	32.4271	102.562	67.4946	0.62181	1.75661	0.456263	1.4431
521	55.9869	124.695	90.3409	33.0039	102.45	67.7271	0.787761	1.75451	0.46438	1.44152
522	55.0441	124.546	89.7952	33.324	102.31	67.8171	0.774496	1.75242	0.468884	1.43955
523	55.6648	124.398	90.0312	33.6507	102.142	67.8962	0.783229	1.75033	0.47348	1.43718
524	56.8307	124.249	90.5398	33.9981	101.945	67.9716	0.799633	1.74824	0.478369	1.43442
525	55.7673	124.1	89.9338	34.4051	101.72	68.0628	0.784672	1.74615	0.484095	1.43125
526	55.0601	123.951	89.5058	34.802	101.468	68.1348	0.774721	1.74405	0.48968	1.42769
527	56.1609	123.803	89.9819	35.2284	101.186	68.2074	0.79021	1.74196	0.495679	1.42374
528	48.63	115.958	82.2941	35.5027	100.784	68.1432	0.684246	1.63159	0.49954	1.41807
529	48.4598	115.81	82.1347	35.7956	100.353	68.0742	0.681851	1.62949	0.503661	1.41201
530	49.4347	115.661	82.5478	36.0977	99.8936	67.9956	0.695569	1.6274	0.507911	1.40555
531	45.6141	115.165	80.3897	37.4076	99.4486	68.4281	0.641811	1.62043	0.526342	1.39929
532	45.9765	114.67	80.3231	38.341	99.2974	68.8192	0.64691	1.61346	0.539475	1.39716
533	46.2871	114.174	80.2306	39.2297	99.0787	69.1542	0.651281	1.60648	0.55198	1.39408
534	46.1767	113.678	79.9276	40.0539	98.8858	69.4699	0.649727	1.59951	0.563577	1.39137
535	46.7098	113.183	79.9464	40.7889	98.7188	69.7538	0.657229	1.59253	0.573919	1.38902
536	46.8808	112.687	79.784	41.5906	98.5776	70.0841	0.659634	1.58556	0.585198	1.38703
537	47.2744	112.192	79.7331	42.4335	98.4622	70.4479	0.665173	1.57859	0.597059	1.38541
538	46.0973	111.696	78.8967	43.1861	98.3727	70.7794	0.648611	1.57161	0.607648	1.38415
539	46.8206	111.2	79.0105	44.1157	98.4675	71.2916	0.658787	1.56464	0.620728	1.38548
540	46.4955	110.705	78.6002	44.5965	98.588	71.5923	0.654213	1.55767	0.627493	1.38718
541	67.211	111.101	89.1562	45.5753	98.7109	72.1431	0.94569	1.56325	0.641265	1.38891
542	77.4938	124.478	100.986	46.8505	99.0069	72.9287	1.09037	1.75146	0.659207	1.39307
543	73.4398	120.308	96.8741	47.8558	99.005	73.4304	1.03333	1.69279	0.673353	1.39305
544	72.7355	120.705	96.7202	48.8432	99.0219	73.9325	1.02342	1.69837	0.687246	1.39328
545	72.0706	121.101	96.586	49.9113	99.0576	74.4844	1.01407	1.70395	0.702275	1.39379
546	72.3822	121.498	96.94	50.975	99.112	75.0435	1.01845	1.70953	0.717241	1.39455
547	72.5238	121.894	97.2091	52.0698	99.1853	75.6275	1.02044	1.71511	0.732646	1.39558
548	71.7707	122.291	97.0307	53.1497	99.2774	76.2135	1.00985	1.72069	0.74784	1.39688
549	71.5591	122.687	97.1232	54.3006	99.3883	76.8444	1.00687	1.72627	0.764034	1.39844
550	62.2591	123.084	92.6714	55.148	99.5179	77.333	0.876014	1.73185	0.775958	1.40026
551	73.3977	122.985	98.1912	56.6407	99.6546	78.1477	1.03274	1.73045	0.79696	1.40219
552	79.2304	130.366	104.798	57.0922	99.7561	78.4242	1.11481	1.83431	0.803314	1.40361
553	66.7373	114.939	90.8382	57.3377	99.5572	78.4475	0.939025	1.61725	0.806768	1.40082
554	66.6911	114.84	90.7656	57.7042	99.4315	78.5678	0.938375	1.61585	0.811924	1.39905
555	68.2337	114.741	91.4873	58.0545	99.2832	78.6688	0.96008	1.61446	0.816853	1.39696
556	68.659	114.642	91.6504	58.5756	99.1102	78.8429	0.966064	1.61306	0.824185	1.39453
557	69.4722	114.543	92.0074	59.1161	98.8608	78.9885	0.977506	1.61167	0.831791	1.39102
558	69.5607	114.444	92.0021	59.662	98.5827	79.1223	0.978751	1.61027	0.839471	1.3871
559	69.8381	114.344	92.0913	60.201	98.2628	79.2319	0.982655	1.60888	0.847056	1.3826
560	64.3659	114.245	89.3056	60.7844	97.92	79.3522	0.905657	1.60748	0.855264	1.37778
561	77.2055	113.898	95.5519	60.8061	98.477	79.6415	1.08632	1.6026	0.85557	1.38562
562	76.7296	113.551	95.1405	60.8366	99.7197	80.2782	1.07962	1.59772	0.855999	1.4031
563	76.5831	113.266	94.9248	60.719	100.674	80.6965	1.07756	1.59371	0.854344	1.41653
564	77.2049	113.241	95.2228	60.8518	101.949	81.4003	1.08631	1.59335	0.856213	1.43447
565	76.1687	113.166	94.6674	60.9964	103.228	82.1121	1.07173	1.5923	0.858247	1.45246
566	79.0016	113.046	96.0237	60.9895	104.511	82.7501	1.11159	1.59061	0.85815	1.47051
567	79.7061	111.817	95.7615	60.9022	105.798	83.35	1.1215	1.57331	0.856921	1.48862
568	79.9557	111.607	95.7816	60.7898	107.089	83.9396	1.12501	1.57037	0.855341	1.5068
569	79.0595	111.123	95.0912	60.6869	108.385	84.5359	1.1124	1.56355	0.853892	1.52503
570	79.7597	111.039	95.3994	60.4919	109.685	85.0883	1.12225	1.56237	0.851148	1.54331
571	58.9576	130.41	94.684	60.5483	110.989	85.7685	0.829561	1.83493	0.851943	1.56166
572	86.0102	163.306	124.658	59.9604	112.308	86.1344	1.2102	2.29779	0.84367	1.58023
573	82.1102	156.691	119.401	59.1641	113.376	86.27	1.15533	2.20471	0.832466	1.59525
574	82.0717	156.675	119.373	58.3993	114.456	86.4276	1.15479	2.20448	0.821705	1.61045
575	82.2573	156.66	119.459	57.3586	115.536	86.4474	1.1574	2.20428	0.807061	1.62565
576	80.7025	156.648	118.675	57.0654	116.618	86.8419	1.13552	2.20411	0.802937	1.64087
577	79.4922	156.637	118.065	56.6336	117.704	87.1688	1.11849	2.20396	0.796861	1.65615
578	79.7905	156.627	118.209	56.199	118.845	87.5219	1.12269	2.20381	0.790746	1.6722
579	80.0702	156.617	118.344	55.6996	119.993	87.8464	1.12662	2.20367	0.783718	1.68836
580	78.4613	156.607	117.534	54.7111	121.162	87.9366	1.10399	2.20353	0.76981	1.70481
581	78.1194	156.595	117.357	53.7165	122.333	88.0246	1.09918	2.20336	0.755815	1.72128
582	77.8064	156.581	117.194	53.7228	122.582	88.1525	1.09477	2.20317	0.755905	1.72479
583	66.8545	143.584	105.219	52.9729	121.888	87.4305	0.940673	2.0203	0.745354	1.71502
584	67.3581	143.564	105.461	52.2483	121.33	86.7894	0.947759	2.02001	0.735158	1.70717
585	62.3517	143.54	102.946	51.5437	120.771	86.1573	0.877318	2.01967	0.725244	1.6993
586	76.584	143.497	110.041	50.8011	120.209	85.5053	1.07757	2.01907	0.714795	1.6914
587	76.5765	143.449	110.013	50.1427	119.646	84.8943	1.07747	2.01839	0.705531	1.68347
588	77.2262	143.398	110.312	49.5715	119.08	84.3258	1.08661	2.01767	0.697494	1.67551
589	76.1489	143.347	109.748	48.99	118.512	83.7509	1.07145	2.01695	0.689311	1.66752
590	65.2914	143.295	104.293	47.7282	117.941	82.8347	0.91868	2.01622	0.671557	1.65949
591	65.8583	143.242	104.55	46.9066	117.367	82.1366	0.926657	2.01549	0.659997	1.6514
592	65.4935	143.19	104.342	46.0849	116.792	81.4385	0.921524	2.01474	0.648436	1.64332
593	55.4072	130.638	93.0227	45.2397	116.189	80.7144	0.779605	1.83814	0.636544	1.63483
594	55.1434	130.584	92.8637	44.6167	115.854	80.2354	0.775893	1.83738	0.627777	1.63012
595	55.5176	130.529	93.0233	43.9936	115.519	79.7563	0.781158	1.8366	0.619011	1.62541
596	54.9207	130.473	92.6969	43.3706	115.184	79.2773	0.772759	1.83582	0.610244	1.62069
597	55.0875	130.416	92.7518	42.7475	114.849	78.7983	0.775106	1.83501	0.601478	1.61598
598	55.6661	130.358	93.0121	42.1245	114.514	78.3192	0.783248	1.8342	0.592711	1.61126
599	55.7505	130.299	93.0247	41.5014	114.179	77.8402	0.784435	1.83336	0.583944	1.60655
600	42.1609	130.238	86.1997	40.8784	113.844	77.3612	0.593223	1.83251	0.575178	1.60184

## Sheet: Total_degassing_constant_rifts
Time	Total_raw_min_Mt_C/a	Total_raw_max_Mt_C/a	Total_raw_mean_Mt_C/a	Total_smoothed_min_Mt_C/a	Total_smoothed_max_Mt_C/a	Total_smoothed_mean_Mt_C/a	relative_raw_min	relative_raw_max	relative_smoothed_min	relative_smoothed_max
0	57.7831	84.3587	71.0709	57.7831	84.3587	71.0709	0.813035	1.18697	0.813035	1.18697
1	57.6425	85.9712	71.8068	57.845	84.5155	71.1802	0.811056	1.20965	0.813905	1.18917
2	57.0027	84.3054	70.6541	57.8539	84.5554	71.2047	0.802054	1.18622	0.814031	1.18973
3	56.6962	84.1122	70.4042	57.8061	84.4873	71.1467	0.797741	1.1835	0.813359	1.18877
4	57.3592	83.8284	70.5938	57.7013	84.3285	71.0149	0.807071	1.1795	0.811883	1.18654
5	57.0687	87.6975	72.3831	57.5457	84.1058	70.8257	0.802983	1.23394	0.809695	1.18341
6	56.6086	86.3952	71.5019	57.3523	83.8496	70.601	0.796508	1.21562	0.806974	1.1798
7	55.9759	83.1576	69.5668	57.1377	83.5877	70.3627	0.787607	1.17007	0.803954	1.17612
8	55.676	83.3424	69.5092	56.9185	83.34	70.1292	0.783386	1.17267	0.800869	1.17263
9	55.484	82.1018	68.7929	56.7075	83.1164	69.912	0.780685	1.15521	0.797901	1.16949
10	55.8281	83.3663	69.5972	56.5118	82.9187	69.7152	0.785527	1.173	0.795147	1.1667
11	54.2964	81.581	67.9387	56.3977	83.0237	69.7107	0.763975	1.14788	0.793542	1.16818
12	53.1743	81.512	67.3432	56.3122	83.209	69.7606	0.748187	1.14691	0.792338	1.17079
13	52.4784	81.4595	66.969	56.2491	83.4829	69.866	0.738395	1.14617	0.791451	1.17464
14	50.0606	81.427	65.7438	56.2309	83.6475	69.9392	0.704376	1.14572	0.791195	1.17696
15	55.4608	81.7131	68.587	56.1648	84.3803	70.2725	0.780359	1.14974	0.790264	1.18727
16	56.0677	82.5777	69.3227	56.1698	84.8966	70.5332	0.788899	1.16191	0.790335	1.19453
17	54.2612	81.55	67.9056	56.2169	85.4061	70.8115	0.76348	1.14745	0.790998	1.2017
18	55.6242	81.7003	68.6623	56.3268	86.3763	71.3515	0.782659	1.14956	0.792544	1.21535
19	55.8458	82.156	69.0009	56.4788	87.1589	71.8189	0.785775	1.15597	0.794683	1.22637
20	56.5902	87.954	72.2721	56.6244	87.9105	72.2675	0.79625	1.23755	0.796731	1.23694
21	56.7389	88.689	72.714	56.6965	88.6158	72.6562	0.798343	1.2479	0.797746	1.24687
22	56.8434	91.6504	74.2469	56.8208	89.3485	73.0847	0.799813	1.28956	0.799494	1.25717
23	56.4473	91.6558	74.0516	56.9547	90.0072	73.481	0.794239	1.28964	0.801379	1.26644
24	56.886	89.008	72.947	57.103	90.8016	73.9523	0.800412	1.25238	0.803466	1.27762
25	56.3962	100.446	78.4213	57.4211	91.9707	74.6959	0.793521	1.41333	0.807941	1.29407
26	57.2659	99.3128	78.2894	57.4458	92.9528	75.1993	0.805758	1.39738	0.808289	1.30789
27	57.296	97.2586	77.2773	57.4402	93.9721	75.7061	0.806181	1.36847	0.808209	1.32223
28	57.5493	103.027	80.2882	57.5552	95.0352	76.2952	0.809744	1.44964	0.809828	1.33719
29	57.8164	98.6367	78.2265	57.5973	96.0601	76.8287	0.813503	1.38786	0.810421	1.35161
30	57.4304	96.3081	76.8692	57.5803	96.9407	77.2605	0.808071	1.3551	0.810181	1.364
31	56.4824	96.4978	76.4901	57.5067	97.6373	77.572	0.794734	1.35777	0.809146	1.3738
32	56.3614	95.5409	75.9512	57.4059	98.2582	77.832	0.793031	1.3443	0.807727	1.38254
33	55.8133	94.4207	75.117	57.2625	98.502	77.8822	0.785318	1.32854	0.805709	1.38597
34	55.6223	97.686	76.6541	57.0993	98.5191	77.8092	0.782631	1.37449	0.803413	1.38621
35	56.569	105.724	81.1467	56.9131	98.4657	77.6894	0.795951	1.48759	0.800793	1.38546
36	55.6391	101.71	78.6746	56.7619	97.8916	77.3267	0.782868	1.43111	0.798666	1.37738
37	55.1025	102.471	78.7868	56.5641	97.2501	76.9071	0.775318	1.44182	0.795883	1.36835
38	55.2402	101.24	78.24	56.4392	97.0518	76.7455	0.777254	1.42449	0.794125	1.36556
39	54.8121	99.6689	77.2405	56.3173	96.557	76.4371	0.771231	1.40239	0.79241	1.3586
40	53.8419	96.7779	75.3099	56.1989	96.3491	76.274	0.757581	1.36171	0.790745	1.35568
41	53.7566	99.2864	76.5215	56.144	96.3838	76.2639	0.75638	1.39701	0.789972	1.35616
42	53.8915	99.8595	76.8755	56.1758	96.5181	76.347	0.758278	1.40507	0.790419	1.35805
43	53.755	96.8	75.2775	56.2466	96.8532	76.5499	0.756358	1.36202	0.791416	1.36277
44	53.5014	93.9274	73.7144	56.3724	97.357	76.8647	0.75279	1.3216	0.793186	1.36986
45	53.8429	91.1746	72.5087	56.5343	97.7466	77.1404	0.757594	1.28287	0.795463	1.37534
46	54.2074	92.2335	73.2205	56.6353	97.6233	77.1293	0.762723	1.29777	0.796884	1.3736
47	54.1195	89.5801	71.8498	56.8125	97.7244	77.2684	0.761487	1.26043	0.799378	1.37503
48	55.4657	96.25	75.8578	56.9967	97.736	77.3663	0.780428	1.35428	0.80197	1.37519
49	55.5982	94.8972	75.2477	57.2556	97.8629	77.5593	0.782292	1.33525	0.805613	1.37698
50	55.7712	95.5447	75.658	57.6039	98.1453	77.8746	0.784727	1.34436	0.810513	1.38095
51	56.5771	97.2982	76.9376	57.993	98.7585	78.3757	0.796065	1.36903	0.815988	1.38958
52	57.4193	98.7699	78.0946	58.4574	99.5693	79.0133	0.807916	1.38974	0.822523	1.40098
53	58.2905	101.587	79.9388	58.9478	100.526	79.7372	0.820174	1.42938	0.829423	1.41445
54	59.1801	104.125	81.6528	59.4999	102.13	80.8151	0.832692	1.46509	0.837191	1.43702
55	60.074	105.694	82.8838	60.0732	103.878	81.9754	0.845269	1.48716	0.845257	1.46161
56	60.0485	103.907	81.978	60.6104	105.288	82.9492	0.84491	1.46203	0.852816	1.48145
57	60.6385	105.55	83.0942	61.0939	106.69	83.8921	0.853212	1.48514	0.859618	1.50118
58	59.9324	104.965	82.4488	61.5199	108.318	84.919	0.843277	1.47691	0.865613	1.52408
59	60.9805	106.029	83.5047	61.811	109.482	85.6466	0.858024	1.49188	0.869709	1.54046
60	61.5816	106.921	84.2511	62.0271	110.566	86.2967	0.866482	1.50442	0.87275	1.55572
61	60.5918	109.544	85.0679	62.1923	111.42	86.806	0.852555	1.54133	0.875075	1.56773
62	61.219	114.198	87.7084	62.294	112.065	87.1793	0.861379	1.60682	0.876505	1.5768
63	61.2171	115.507	88.3622	62.3453	112.472	87.4086	0.861353	1.62524	0.877227	1.58253
64	61.8972	123.731	92.814	62.3536	112.636	87.495	0.870921	1.74095	0.877343	1.58485
65	61.9792	122.157	92.0682	62.3654	112.784	87.5747	0.872076	1.71881	0.877509	1.58692
66	61.9175	111.867	86.892	62.411	113.352	87.8816	0.871207	1.57401	0.878152	1.59492
67	61.9365	113.937	87.9367	62.5274	114.148	88.3375	0.871475	1.60314	0.879789	1.60611
68	61.7777	118.749	90.2631	62.6613	114.698	88.6797	0.86924	1.67085	0.881673	1.61386
69	61.7012	119.406	90.5537	62.8557	115.695	89.2752	0.868164	1.6801	0.884408	1.62788
70	61.6026	120.255	90.9286	62.9913	116.783	89.8872	0.866776	1.69204	0.886317	1.64319
71	61.7883	119.249	90.5186	63.0968	117.625	90.361	0.86939	1.67789	0.887801	1.65504
72	61.8833	118.52	90.2018	63.2377	118.317	90.7776	0.870727	1.66763	0.889784	1.66478
73	61.6747	115.307	88.4908	63.1681	118.098	90.6331	0.867791	1.62242	0.888804	1.66169
74	61.0182	112.077	86.5474	63.1145	117.824	90.4691	0.858554	1.57697	0.88805	1.65783
75	60.8239	112.48	86.652	63.0023	117.055	90.0285	0.85582	1.58265	0.886471	1.64701
76	61.0096	120.787	90.8985	62.8839	116.526	89.705	0.858433	1.69953	0.884806	1.63958
77	61.0796	121.748	91.4138	62.711	116.468	89.5893	0.859418	1.71305	0.882373	1.63875
78	61.0271	116.495	88.7608	62.5439	116.266	89.4049	0.85868	1.63913	0.880022	1.63591
79	61.0042	123.854	92.4291	62.3943	115.752	89.0734	0.858357	1.74268	0.877917	1.62869
80	60.8304	125.868	93.3489	62.2885	115.182	88.7351	0.855911	1.77101	0.876428	1.62066
81	61.1969	121.034	91.1155	62.2916	114.522	88.4067	0.861068	1.703	0.876471	1.61137
82	61.6121	120.46	91.0362	62.3795	113.926	88.1529	0.86691	1.69493	0.877708	1.60299
83	58.9288	106.39	82.6593	62.5497	113.403	87.9764	0.829155	1.49695	0.880104	1.59563
84	60.2636	107.357	83.8103	62.7956	113.093	87.9443	0.847937	1.51056	0.883563	1.59127
85	60.8086	106.321	83.5649	63.1385	112.993	88.0659	0.855604	1.49599	0.888388	1.58987
86	61.7107	111.119	86.4146	63.5411	112.871	88.2059	0.868298	1.56349	0.894052	1.58814
87	61.2768	112.01	86.6432	63.987	112.515	88.2512	0.862193	1.57603	0.900327	1.58314
88	61.7739	112.211	86.9924	64.4772	112.031	88.254	0.869187	1.57886	0.907223	1.57632
89	61.8924	111.279	86.5857	65.0163	111.966	88.491	0.870854	1.56575	0.914809	1.57541
90	62.1918	111.118	86.6551	65.7506	111.726	88.7385	0.875067	1.56349	0.925142	1.57204
91	63.4854	110.058	86.7719	66.5346	112.056	89.2955	0.893268	1.54857	0.936173	1.57669
92	64.4708	110.033	87.2519	67.3375	112.636	89.9867	0.907133	1.54822	0.94747	1.58484
93	65.4256	110.253	87.8391	68.1569	113.246	90.7013	0.920568	1.5513	0.958999	1.59342
94	66.1895	110.895	88.5423	69.1446	114.637	91.8907	0.931316	1.56034	0.972896	1.61299
95	67.2124	111.387	89.2999	70.093	116.01	93.0515	0.945709	1.56727	0.986241	1.63231
96	68.1659	110.658	89.4121	71.0337	117.435	94.2346	0.959126	1.55701	0.999476	1.65237
97	69.2864	113.473	91.3797	71.9413	118.556	95.2488	0.974892	1.59662	1.01225	1.66814
98	70.3292	111.292	90.8108	72.8775	119.839	96.3582	0.989564	1.56594	1.02542	1.68619
99	71.3051	114.571	92.9381	73.7933	121.055	97.4244	1.0033	1.61207	1.03831	1.70331
100	75.1657	118.19	96.678	74.6195	121.986	98.3028	1.05762	1.66299	1.04993	1.7164
101	75.863	132.137	104	75.4846	122.741	99.1127	1.06743	1.85923	1.0621	1.72702
102	76.4081	132.45	104.429	76.3151	123.571	99.9429	1.0751	1.86363	1.07379	1.7387
103	76.9187	132.213	104.566	77.1292	124.389	100.759	1.08228	1.8603	1.08524	1.7502
104	77.3977	134.027	105.712	77.932	124.965	101.449	1.08902	1.88582	1.09654	1.75832
105	77.8512	133.825	105.838	78.7348	125.436	102.085	1.0954	1.88298	1.10783	1.76494
106	78.2877	132.919	105.603	79.5615	126.228	102.895	1.10154	1.87023	1.11947	1.77608
107	78.7168	130.318	104.518	80.4022	126.964	103.683	1.10758	1.83364	1.1313	1.78645
108	79.1476	133.676	106.412	81.2542	127.594	104.424	1.11364	1.88088	1.14328	1.7953
109	79.5888	131.935	105.762	82.1267	128.336	105.231	1.11985	1.85639	1.15556	1.80575
110	78.3158	125.098	101.707	83.0637	129.419	106.241	1.10194	1.76018	1.16874	1.82099
111	79.8638	122.209	101.036	83.8255	131.156	107.491	1.12372	1.71954	1.17946	1.84542
112	80.9718	124.492	102.732	84.5124	132.415	108.464	1.13931	1.75166	1.18913	1.86314
113	82.1518	126.449	104.3	85.1312	133.628	109.38	1.15591	1.77919	1.19783	1.88021
114	83.3616	123.797	103.579	85.68	135.097	110.388	1.17294	1.74188	1.20556	1.90087
115	84.5018	123.922	104.212	86.1546	136.177	111.166	1.18898	1.74364	1.21223	1.91607
116	86.2292	132.139	109.184	86.5493	137.253	111.901	1.21328	1.85926	1.21779	1.93121
117	87.5247	130.606	109.065	86.8587	138.308	112.583	1.23151	1.83768	1.22214	1.94605
118	88.7733	131.08	109.927	87.0781	139.694	113.386	1.24908	1.84435	1.22523	1.96556
119	89.9838	130.908	110.446	87.2042	140.763	113.984	1.26611	1.84193	1.227	1.9806
120	91.8885	140.844	116.366	87.0957	141.366	114.231	1.29291	1.98175	1.22548	1.98909
121	91.7108	157.818	124.764	87.008	142.272	114.64	1.29041	2.22057	1.22424	2.00183
122	90.3411	161.113	125.727	86.8275	143.141	114.984	1.27114	2.26693	1.2217	2.01406
123	88.9716	159.854	124.413	86.5702	143.97	115.27	1.25187	2.24922	1.21808	2.02572
124	87.6021	164.461	126.031	86.2586	144.75	115.504	1.2326	2.31404	1.2137	2.0367
125	86.2326	157.73	121.981	85.8953	145.781	115.838	1.21333	2.21933	1.20859	2.05121
126	84.8631	157.253	121.058	85.4826	147.098	116.29	1.19406	2.21263	1.20278	2.06973
127	83.4937	155.803	119.648	84.9999	147.99	116.495	1.17479	2.19221	1.19599	2.08229
128	82.1242	160.32	121.222	84.3496	147.991	116.17	1.15553	2.25578	1.18684	2.0823
129	80.7547	157.141	118.948	83.6396	147.873	115.757	1.13626	2.21105	1.17685	2.08065
130	76.5975	145.604	111.101	82.8802	147.712	115.296	1.07776	2.04871	1.16616	2.07837
131	75.8916	144.878	110.385	82.0628	147.277	114.67	1.06783	2.0385	1.15466	2.07225
132	75.6987	140.777	108.238	81.2796	145.915	113.597	1.06512	1.98079	1.14364	2.05309
133	75.3622	141.624	108.493	80.5709	144.288	112.429	1.06038	1.99272	1.13367	2.03019
134	75.5221	141.998	108.76	79.955	142.643	111.299	1.06263	1.99797	1.125	2.00706
135	75.7345	144.158	109.946	79.3107	139.953	109.632	1.06562	2.02837	1.11594	1.96921
136	75.9031	150.012	112.957	78.834	137.828	108.331	1.06799	2.11073	1.10923	1.93931
137	76.2283	149.325	112.777	78.4768	135.93	107.203	1.07257	2.10107	1.1042	1.9126
138	74.1558	129.166	101.661	78.1822	134.127	106.155	1.04341	1.81743	1.10006	1.88723
139	74.191	127.346	100.768	77.9772	132.159	105.068	1.0439	1.79181	1.09718	1.85954
140	74.3871	126.464	100.426	77.8549	130.299	104.077	1.04666	1.77941	1.09545	1.83336
141	75.114	130.9	103.007	77.94	129.215	103.577	1.05689	1.84182	1.09665	1.81811
142	75.6841	128.438	102.061	78.0624	128.195	103.129	1.06491	1.80718	1.09837	1.80377
143	75.8671	126.353	101.11	78.1967	127.351	102.774	1.06748	1.77785	1.10026	1.79188
144	76.4157	124.906	100.661	77.768	125.736	101.752	1.0752	1.75749	1.09423	1.76917
145	74.5409	107.693	91.1172	77.3009	124.102	100.702	1.04883	1.5153	1.08766	1.74618
146	76.5869	112.892	94.7396	77.0825	122.365	99.724	1.07761	1.58845	1.08459	1.72174
147	77.6678	117.186	97.427	76.8086	120.355	98.582	1.09282	1.64886	1.08073	1.69346
148	77.6145	117.868	97.7413	76.5294	118.394	97.4615	1.09207	1.65846	1.0768	1.66585
149	78.0988	118.899	98.499	76.361	117.419	96.8902	1.09889	1.67297	1.07443	1.65215
150	78.445	118.059	98.2522	75.9559	116.568	96.2621	1.10376	1.66115	1.06873	1.64017
151	78.489	122.953	100.721	75.5185	115.779	95.6485	1.10438	1.73001	1.06258	1.62906
152	78.533	123.748	101.14	75.0112	114.789	94.9	1.105	1.74119	1.05544	1.61513
153	78.577	123.47	101.023	74.512	113.907	94.2095	1.10561	1.73727	1.04842	1.60272
154	66.7715	108.318	87.5448	74.0215	113.086	93.5536	0.939506	1.52409	1.04152	1.59117
155	66.1426	108.413	87.278	73.5749	112.27	92.9226	0.930657	1.52543	1.03523	1.57969
156	71.4754	108.452	89.964	73.19	112.199	92.6946	1.00569	1.52598	1.02982	1.57869
157	70.4648	108.437	89.4511	72.7037	111.805	92.2542	0.991472	1.52576	1.02297	1.57314
158	70.6823	108.381	89.5315	72.4298	111.209	91.8192	0.994532	1.52497	1.01912	1.56476
159	70.828	108.298	89.563	72.264	110.581	91.4227	0.996583	1.5238	1.01679	1.55593
160	66.0305	108.2	87.1152	72.0774	109.881	90.979	0.929079	1.52242	1.01416	1.54607
161	65.5678	107.685	86.6264	71.9047	109.214	90.5595	0.922569	1.51518	1.01173	1.5367
162	64.8617	107.163	86.0122	71.6841	108.241	89.9627	0.912634	1.50783	1.00863	1.523
163	65.5993	106.634	86.1168	71.414	107.261	89.3374	0.923013	1.50039	1.00483	1.50921
164	65.9478	106.102	86.025	71.0942	106.343	88.7189	0.927916	1.49291	1.00033	1.4963
165	67.385	105.57	86.4777	71.3068	106.164	88.7353	0.948137	1.48542	1.00332	1.49377
166	66.7099	105.043	85.8766	71.5024	106.008	88.755	0.938639	1.47801	1.00607	1.49158
167	66.7143	104.525	85.6198	71.3911	105.638	88.5143	0.938701	1.47072	1.00451	1.48637
168	72.1422	105.411	88.7766	71.2795	105.292	88.2856	1.01507	1.48318	1.00294	1.4815
169	74.2908	105.915	90.1029	71.1095	104.931	88.0203	1.04531	1.49027	1.00054	1.47643
170	74.3463	105.611	89.9786	70.7981	104.055	87.4264	1.04609	1.48599	0.996162	1.4641
171	74.9746	105.575	90.2749	70.0655	103.152	86.6085	1.05493	1.48549	0.985853	1.45139
172	74.0333	104.021	89.0271	69.3345	102.239	85.7866	1.04168	1.46362	0.975568	1.43854
173	73.0577	104.606	88.8321	68.6499	101.313	84.9815	1.02796	1.47186	0.965935	1.42552
174	72.0821	105.557	88.8197	67.9171	100.372	84.1447	1.01423	1.48524	0.955625	1.41228
175	71.1065	105.757	88.4319	67.1969	99.4139	83.3054	1.0005	1.48805	0.945491	1.3988
176	70.1309	106.136	88.1333	66.3382	98.4368	82.3875	0.986774	1.49338	0.933409	1.38505
177	69.1553	101.423	85.2891	65.5391	97.4399	81.4895	0.973047	1.42707	0.922165	1.37102
178	68.1797	101.656	84.9177	64.6456	96.4228	80.5342	0.95932	1.43034	0.909593	1.35671
179	67.2041	101.031	84.1175	63.5449	95.3197	79.4323	0.945593	1.42155	0.894105	1.34119
180	64.4546	89.8355	77.1451	62.2138	94.1484	78.1811	0.906906	1.26403	0.875377	1.32471
181	51.0346	88.9618	69.9982	61.0253	92.9803	77.0028	0.71808	1.25173	0.858654	1.30828
182	50.6045	88.0866	69.3455	59.755	91.8032	75.7791	0.712028	1.23942	0.84078	1.29171
183	50.8496	87.2102	69.0299	58.5461	90.6903	74.6182	0.715477	1.22709	0.82377	1.27605
184	50.5994	86.3331	68.4663	57.3914	89.5405	73.4659	0.711957	1.21475	0.807524	1.25988
185	51.2089	85.456	68.3324	56.2805	88.337	72.3087	0.720533	1.2024	0.791892	1.24294
186	49.8166	84.5793	67.198	55.1598	87.1167	71.1382	0.700943	1.19007	0.776123	1.22577
187	50.3593	83.7033	67.0313	54.091	85.8711	69.9811	0.708578	1.17774	0.761085	1.20825
188	48.4245	82.8279	65.6262	53.0808	84.8422	68.9615	0.681355	1.16543	0.746871	1.19377
189	49.6266	81.9529	65.7898	52.0584	83.7949	67.9266	0.698269	1.15312	0.732486	1.17903
190	47.052	81.0782	64.0651	51.4866	82.8144	67.1505	0.662043	1.14081	0.724439	1.16524
191	50.0225	80.9202	65.4714	51.1478	82.3711	66.7594	0.70384	1.13858	0.719672	1.159
192	48.9693	80.7623	64.8658	51.423	81.9643	66.6937	0.689021	1.13636	0.723546	1.15328
193	49.2866	80.6043	64.9455	51.6639	81.6007	66.6323	0.693485	1.13414	0.726935	1.14816
194	49.4219	80.4464	64.9341	51.9262	81.2808	66.6035	0.695388	1.13192	0.730625	1.14366
195	49.341	80.2884	64.8147	52.169	81.0046	66.5868	0.69425	1.1297	0.734042	1.13977
196	48.1594	80.1305	64.145	52.3656	80.7704	66.568	0.677625	1.12747	0.736809	1.13648
197	48.2473	79.9726	64.11	52.5872	80.5778	66.5825	0.678862	1.12525	0.739926	1.13377
198	48.4717	79.8147	64.1432	52.8371	80.427	66.6321	0.682019	1.12303	0.743443	1.13164
199	47.243	79.6567	63.4499	53.2564	80.3182	66.7873	0.664731	1.12081	0.749342	1.13011
200	55.4803	80.4528	67.9665	53.5675	80.248	66.9077	0.780633	1.13201	0.753719	1.12913
201	57.5093	80.5682	69.0388	54.0063	80.2188	67.1125	0.809182	1.13363	0.759893	1.12871
202	56.6431	80.4658	68.5545	54.296	80.1992	67.2476	0.796994	1.13219	0.76397	1.12844
203	55.5063	80.5005	68.0034	54.6179	80.1847	67.4013	0.780999	1.13268	0.768499	1.12824
204	56.1891	80.5456	68.3673	54.9464	80.177	67.5617	0.790606	1.13331	0.773121	1.12813
205	55.5406	80.5955	68.0681	55.2483	80.1776	67.7129	0.781482	1.13402	0.777369	1.12813
206	55.2006	80.6029	67.9017	55.5445	80.1852	67.8649	0.776698	1.13412	0.781536	1.12824
207	54.3201	80.6075	67.4638	55.9206	80.2	68.0603	0.764309	1.13419	0.786829	1.12845
208	55.4513	80.6114	68.0313	56.2796	80.2219	68.2507	0.780225	1.13424	0.79188	1.12876
209	56.9934	80.6241	68.8087	56.6105	80.2507	68.4306	0.801923	1.13442	0.796536	1.12916
210	55.9735	80.56	68.2668	56.9365	80.279	68.6078	0.787573	1.13352	0.801123	1.12956
211	56.0162	80.5504	68.2833	56.855	80.2251	68.5401	0.788174	1.13338	0.799976	1.1288
212	55.9368	80.5895	68.2632	56.6846	80.1719	68.4283	0.787057	1.13393	0.797579	1.12806
213	55.5417	80.5327	68.0372	56.6101	80.13	68.3701	0.781498	1.13313	0.796531	1.12747
214	55.9949	80.5123	68.2536	56.5946	80.0926	68.3436	0.787874	1.13285	0.796311	1.12694
215	55.5838	80.52	68.0519	56.5303	80.0595	68.2949	0.782089	1.13295	0.795407	1.12647
216	55.3851	80.5068	67.946	56.4731	80.0302	68.2517	0.779294	1.13277	0.794603	1.12606
217	55.8491	80.4919	68.1705	56.4358	80.0069	68.2214	0.785822	1.13256	0.794078	1.12573
218	55.5847	80.477	68.0308	56.4658	79.9896	68.2277	0.782102	1.13235	0.794499	1.12549
219	55.232	80.4602	67.8461	56.4111	79.9816	68.1964	0.777139	1.13211	0.79373	1.12538
220	53.903	80.2817	67.0924	56.34	80.0553	68.1976	0.75844	1.1296	0.79273	1.12641
221	53.8012	79.3014	66.5513	56.1934	80.2423	68.2178	0.757008	1.11581	0.790666	1.12905
222	53.9986	79.4316	66.7151	56.0077	80.4437	68.2257	0.759785	1.11764	0.788054	1.13188
223	55.1024	79.5618	67.3321	55.8258	80.6575	68.2416	0.775316	1.11947	0.785494	1.13489
224	55.1748	79.692	67.4334	55.6663	80.8874	68.2769	0.776335	1.1213	0.783251	1.13812
225	54.8576	79.8222	67.3399	55.4836	81.138	68.3108	0.771872	1.12314	0.78068	1.14165
226	54.3547	79.9524	67.1536	55.3178	81.401	68.3594	0.764796	1.12497	0.778347	1.14535
227	54.4218	80.0826	67.2522	55.2024	81.6765	68.4395	0.76574	1.1268	0.776724	1.14923
228	54.9231	80.2128	67.568	55.0991	81.9645	68.5318	0.772794	1.12863	0.77527	1.15328
229	54.3164	80.4108	67.3636	54.9692	82.2891	68.6291	0.764256	1.13142	0.773442	1.15785
230	55.5174	82.1702	68.8438	54.8226	82.5712	68.6969	0.781156	1.15617	0.77138	1.16181
231	52.9423	84.5329	68.7376	54.724	82.8994	68.8117	0.744923	1.18942	0.769992	1.16643
232	52.1808	84.8256	68.5032	54.6041	83.2907	68.9474	0.734208	1.19354	0.768305	1.17194
233	52.1759	85.1226	68.6492	54.4576	83.6924	69.075	0.734138	1.19771	0.766243	1.17759
234	52.2374	85.4084	68.8229	54.2443	84.105	69.1746	0.735004	1.20174	0.763242	1.1834
235	52.2102	85.8244	69.0173	54.02	84.5346	69.2773	0.734621	1.20759	0.760087	1.18944
236	52.1425	86.0934	69.1179	53.7596	84.9776	69.3686	0.733669	1.21137	0.756422	1.19567
237	52.9762	86.341	69.6586	53.5384	85.43	69.4842	0.745399	1.21486	0.753309	1.20204
238	53.684	86.5883	70.1361	53.3194	85.8921	69.6058	0.755358	1.21834	0.750229	1.20854
239	52.8714	87.3531	70.1123	53.0698	86.3631	69.7165	0.743925	1.2291	0.746716	1.21517
240	52.17	86.4198	69.2949	52.8492	86.8162	69.8327	0.734056	1.21597	0.743613	1.22154
241	51.8273	87.2181	69.5227	52.648	87.403	70.0255	0.729235	1.2272	0.740782	1.2298
242	51.299	87.5837	69.4414	52.5543	87.8719	70.2131	0.721801	1.23234	0.739463	1.2364
243	50.9535	87.9305	69.442	52.5328	88.3205	70.4267	0.716939	1.23722	0.739161	1.24271
244	50.6884	88.288	69.4882	52.4579	88.7496	70.6038	0.713208	1.24225	0.738107	1.24875
245	50.5387	88.7762	69.6574	52.3554	89.1602	70.7578	0.711102	1.24912	0.736665	1.25452
246	49.4817	89.1874	69.3345	52.2833	89.5597	70.9215	0.69623	1.25491	0.73565	1.26015
247	49.7868	89.5114	69.6491	52.1376	89.9434	71.0405	0.700522	1.25947	0.7336	1.26554
248	49.9043	89.8438	69.874	51.9781	90.3124	71.1453	0.702176	1.26414	0.731356	1.27074
249	49.7775	90.1593	69.9684	51.7823	90.6678	71.225	0.700392	1.26858	0.7286	1.27574
250	49.7708	89.9661	69.8685	51.5499	91.0028	71.2764	0.700298	1.26586	0.72533	1.28045
251	51.3624	94.5952	72.9788	51.3874	91.3616	71.3745	0.722693	1.331	0.723045	1.2855
252	50.989	94.4348	72.7119	51.2185	91.6631	71.4408	0.717439	1.32874	0.720667	1.28974
253	51.7046	94.2993	73.002	51.0951	91.9275	71.5113	0.727508	1.32683	0.718932	1.29346
254	50.6059	94.1827	72.3943	50.9899	92.1556	71.5727	0.712048	1.32519	0.717451	1.29667
255	50.1036	94.0746	72.0891	50.9585	92.3469	71.6527	0.704981	1.32367	0.717009	1.29936
256	50.7058	94.2606	72.4832	50.9527	92.4954	71.7241	0.713454	1.32629	0.716928	1.30145
257	49.1308	94.1922	71.6615	50.9976	92.6047	71.8012	0.691293	1.32533	0.71756	1.30299
258	49.6842	94.1329	71.9085	51.0819	92.6788	71.8803	0.699079	1.32449	0.718746	1.30403
259	49.6493	94.0913	71.8703	51.1341	92.7173	71.9257	0.698588	1.32391	0.719481	1.30457
260	48.0665	94.4258	71.2461	50.8426	92.721	71.7818	0.676317	1.32861	0.715379	1.30463
261	48.8094	94.0142	71.4118	50.4413	92.7175	71.5794	0.686771	1.32282	0.709732	1.30458
262	48.3308	93.6026	70.9667	50.0028	92.4825	71.2427	0.680037	1.31703	0.703563	1.30127
263	48.7368	93.1909	70.9639	49.5458	92.2393	70.8926	0.685749	1.31124	0.697133	1.29785
264	48.7606	92.7793	70.77	49.0757	91.9867	70.5312	0.686084	1.30545	0.690518	1.2943
265	49.9888	92.3677	71.1783	48.6098	91.7239	70.1669	0.703365	1.29966	0.683962	1.2906
266	50.3539	91.9561	71.155	48.3265	91.4505	69.8885	0.708502	1.29386	0.679976	1.28675
267	50.3328	91.5445	70.9386	48.037	91.1528	69.5949	0.708205	1.28807	0.675902	1.28256
268	51.4442	91.1329	71.2885	47.8	90.8425	69.3213	0.723843	1.28228	0.672569	1.2782
269	50.9008	90.7213	70.811	47.5928	90.5194	69.0561	0.716197	1.27649	0.669652	1.27365
270	43.7906	90.3097	67.0502	47.2992	90.1825	68.7409	0.616154	1.2707	0.665522	1.26891
271	41.5779	89.9771	65.7775	47.1476	89.8207	68.4841	0.58502	1.26602	0.663388	1.26382
272	42.4191	89.6444	66.0318	47.0067	89.469	68.2378	0.596856	1.26134	0.661405	1.25887
273	41.6744	89.3118	65.4931	46.834	89.1275	67.9808	0.586378	1.25666	0.658976	1.25407
274	42.1303	88.9791	65.5547	46.7116	88.7963	67.754	0.592792	1.25198	0.657254	1.2494
275	41.1189	88.6465	64.8827	46.5117	88.4752	67.4934	0.578562	1.2473	0.654441	1.24489
276	44.3456	88.3138	66.3297	46.3	88.1643	67.2321	0.623963	1.24262	0.651462	1.24051
277	44.8182	87.9812	66.3997	46.0826	87.8635	66.9731	0.630612	1.23794	0.648404	1.23628
278	44.3248	87.6486	65.9867	45.8058	87.573	66.6894	0.62367	1.23326	0.644508	1.23219
279	45.4893	87.3159	66.4026	45.5073	87.2927	66.4	0.640055	1.22857	0.640308	1.22825
280	43.6844	86.9833	65.3338	45.2192	87.0225	66.1209	0.614659	1.22389	0.636255	1.22445
281	45.0298	86.7917	65.9108	45.1918	86.7555	65.9737	0.63359	1.2212	0.63587	1.22069
282	45.9933	86.6002	66.2967	45.2991	86.4877	65.8934	0.647146	1.2185	0.637379	1.21692
283	44.8645	86.4087	65.6366	45.3044	86.2191	65.7617	0.631264	1.21581	0.637454	1.21314
284	46.3037	86.2172	66.2604	45.3707	85.9497	65.6602	0.651515	1.21311	0.638387	1.20935
285	44.7361	86.0256	65.3809	45.4722	85.6795	65.5759	0.629458	1.21042	0.639815	1.20555
286	45.7424	85.8341	65.7883	45.5553	85.4086	65.4819	0.643617	1.20773	0.640984	1.20174
287	46.0078	85.6426	65.8252	45.4996	85.1368	65.3182	0.647351	1.20503	0.640201	1.19791
288	44.7661	85.451	65.1085	45.4305	84.8643	65.1474	0.629879	1.20234	0.639228	1.19408
289	45.4337	85.2595	65.3466	45.3482	84.591	64.9696	0.639273	1.19964	0.63807	1.19023
290	45.1139	85.068	65.0909	45.2226	84.3169	64.7697	0.634773	1.19695	0.636302	1.18638
291	43.2794	84.7169	63.9981	45.3171	84.06	64.6886	0.608961	1.19201	0.637632	1.18276
292	43.7781	84.3657	64.0719	45.3638	83.8141	64.5889	0.615978	1.18706	0.638289	1.1793
293	42.5269	84.0146	63.2708	45.3615	83.5791	64.4703	0.598373	1.18212	0.638257	1.176
294	43.0346	83.6635	63.349	45.4229	83.3551	64.389	0.605516	1.17718	0.639121	1.17285
295	44.2127	83.3124	63.7626	45.4187	83.1421	64.2804	0.622093	1.17224	0.639063	1.16985
296	42.8194	82.9613	62.8903	45.4987	82.94	64.2194	0.602488	1.1673	0.640188	1.167
297	43.2209	82.6101	62.9155	45.4699	82.7488	64.1094	0.608138	1.16236	0.639782	1.16431
298	43.4154	82.259	62.8372	45.4628	82.5686	64.0157	0.610875	1.15742	0.639682	1.16178
299	42.6506	81.9079	62.2793	45.5115	82.3994	63.9555	0.600114	1.15248	0.640368	1.1594
300	42.9213	81.5568	62.2391	46.0456	82.3535	64.1995	0.603923	1.14754	0.647883	1.15875
301	45.6283	81.5879	63.6081	46.7566	82.772	64.7643	0.642011	1.14798	0.657887	1.16464
302	45.9982	81.6189	63.8086	47.5621	83.2343	65.3982	0.647216	1.14842	0.669221	1.17114
303	45.9571	81.65	63.8035	48.3489	83.7753	66.0621	0.646637	1.14885	0.680291	1.17876
304	46.1357	81.6811	63.9084	49.2024	84.3216	66.762	0.64915	1.14929	0.692301	1.18644
305	46.2263	81.7122	63.9693	50.0372	84.8506	67.4439	0.650426	1.14973	0.704046	1.19389
306	46.3859	81.7433	64.0646	50.8327	85.5936	68.2131	0.652671	1.15017	0.715239	1.20434
307	45.1586	81.7743	63.4665	51.7013	86.36	69.0307	0.635403	1.1506	0.727461	1.21513
308	45.867	81.8054	63.8362	52.6095	87.1564	69.8829	0.64537	1.15104	0.740239	1.22633
309	45.7731	81.8365	63.8048	53.5225	87.9839	70.7532	0.644049	1.15148	0.753086	1.23797
310	56.3289	84.2762	70.3026	54.4871	89.3369	71.912	0.792574	1.1858	0.766659	1.25701
311	59.6289	93.9051	76.767	55.4819	90.4921	72.987	0.839006	1.32129	0.780656	1.27327
312	59.7357	94.4766	77.1062	56.3881	91.713	74.0505	0.840509	1.32933	0.793406	1.29044
313	59.8481	95.7825	77.8153	57.3198	92.9659	75.1428	0.842091	1.3477	0.806515	1.30807
314	59.9669	95.5539	77.7604	58.2971	94.2401	76.2686	0.843761	1.34449	0.820267	1.326
315	60.0894	94.8492	77.4693	59.3093	95.361	77.3352	0.845485	1.33457	0.834509	1.34177
316	60.4525	99.0005	79.7265	60.3607	96.5574	78.459	0.850594	1.39298	0.849302	1.35861
317	60.5652	99.1517	79.8585	61.4478	97.6446	79.5462	0.85218	1.39511	0.864599	1.3739
318	61.751	99.4354	80.5932	62.6361	98.6513	80.6437	0.868864	1.3991	0.881319	1.38807
319	62.0397	99.7333	80.8865	63.8156	99.7049	81.7603	0.872927	1.40329	0.897915	1.40289
320	62.3285	110.538	86.4334	64.3241	100.529	82.4265	0.87699	1.55532	0.90507	1.41449
321	63.216	106.029	84.6226	64.2595	101.282	82.7708	0.889478	1.49188	0.904161	1.42509
322	64.1035	107.437	85.7702	64.0316	101.623	82.8274	0.901965	1.51169	0.900953	1.42989
323	64.9909	108.139	86.5651	63.782	101.98	82.8811	0.914452	1.52157	0.897442	1.43491
324	65.8784	108.616	87.2471	63.5268	102.318	82.9225	0.92694	1.52827	0.893851	1.43966
325	66.7659	105.441	86.1033	63.33	102.71	83.02	0.939427	1.4836	0.891082	1.44518
326	67.6534	107.051	87.352	63.1496	103.179	83.1643	0.951914	1.50625	0.888544	1.45177
327	68.5409	104.797	86.6689	62.9648	103.493	83.2291	0.964401	1.47454	0.885943	1.4562
328	69.3836	103.139	86.2611	62.777	103.844	83.3104	0.976259	1.45121	0.883301	1.46113
329	69.9126	104.158	87.0352	62.5566	104.224	83.3902	0.983702	1.46555	0.8802	1.46648
330	56.0628	99.2642	77.6635	62.2387	104.632	83.4355	0.78883	1.39669	0.875728	1.47223
331	54.9303	100.174	77.5521	61.9107	104.578	83.2443	0.772894	1.40949	0.871112	1.47146
332	54.8799	101.084	77.9818	61.3036	104.784	83.0438	0.772186	1.42229	0.862569	1.47436
333	54.5433	101.993	78.2684	60.6655	104.969	82.8173	0.76745	1.43509	0.853591	1.47696
334	54.5413	102.903	78.7222	59.9168	105.167	82.5418	0.767421	1.44789	0.843057	1.47974
335	55.8459	103.813	79.8294	59.1263	105.388	82.2571	0.785777	1.46069	0.831934	1.48285
336	56.3051	104.723	80.5138	58.2432	105.807	82.025	0.792238	1.47349	0.819509	1.48875
337	56.5822	105.632	81.1072	57.1729	106.195	81.6838	0.796137	1.4863	0.804449	1.49421
338	56.635	106.542	81.5885	56.2739	106.737	81.5053	0.796881	1.4991	0.7918	1.50183
339	57.1791	107.452	82.3154	55.2869	107.404	81.3454	0.804536	1.5119	0.777913	1.51122
340	55.4854	108.362	81.9234	54.6245	108.069	81.3465	0.780704	1.5247	0.768592	1.52057
341	55.5813	109.33	82.4557	54.6618	108.924	81.7928	0.782054	1.53832	0.769116	1.53261
342	50.7365	110.299	80.5176	54.7683	109.698	82.2333	0.713886	1.55195	0.770615	1.54351
343	50.9973	111.267	81.1322	55.1124	110.461	82.7868	0.717555	1.56558	0.775456	1.55424
344	49.622	112.236	80.9288	55.4709	111.171	83.321	0.698204	1.57921	0.7805	1.56423
345	49.6613	113.204	81.4328	55.8619	111.845	83.8536	0.698758	1.59283	0.786003	1.57371
346	48.6554	114.173	81.4141	56.0722	112.474	84.2733	0.684604	1.60646	0.788962	1.58257
347	45.7703	115.141	80.4558	56.3631	113.044	84.7037	0.64401	1.62009	0.793055	1.59058
348	50.1171	116.11	83.1135	56.6625	113.507	85.0845	0.705171	1.63372	0.797267	1.59709
349	49.1696	117.078	83.124	56.9947	113.905	85.4497	0.691839	1.64735	0.801942	1.60269
350	56.2919	118.047	87.1694	56.8636	114.076	85.4697	0.792053	1.66097	0.800097	1.6051
351	56.7647	117.254	87.0093	56.3417	114.096	85.2188	0.798706	1.64982	0.792754	1.60538
352	57.0505	116.461	86.7557	55.8263	114.004	84.9153	0.802727	1.63866	0.785502	1.60409
353	61.8454	117.148	89.4969	55.5625	113.801	84.6815	0.870193	1.64833	0.78179	1.60123
354	61.8087	116.949	89.3791	55.2774	113.485	84.3811	0.869677	1.64553	0.777778	1.59678
355	62.4799	117.117	89.7986	55.1071	113.057	84.0821	0.87912	1.64789	0.775382	1.59077
356	60.0885	117.088	88.5885	54.8765	112.517	83.697	0.845473	1.64749	0.772137	1.58317
357	62.2083	116.756	89.4823	54.6429	111.866	83.2543	0.8753	1.64281	0.76885	1.574
358	62.6642	115.387	89.0257	54.5776	111.102	82.8398	0.881714	1.62355	0.767932	1.56326
359	63.3971	114.949	89.1729	54.2921	110.226	82.2593	0.892027	1.61738	0.763915	1.55094
360	54.4621	111.013	82.7375	53.8922	109.239	81.5655	0.766307	1.562	0.758288	1.53704
361	44.8063	108.729	76.7679	53.0267	108.151	80.5888	0.630446	1.52987	0.746111	1.52173
362	45.0198	107.342	76.1808	52.1308	107.047	79.5886	0.633449	1.51035	0.733504	1.50619
363	45.3493	105.954	75.6517	51.2182	105.926	78.572	0.638085	1.49082	0.720663	1.49042
364	45.1704	104.566	74.8684	50.1097	104.719	77.4146	0.635569	1.4713	0.705067	1.47345
365	46.1504	103.179	74.6645	48.9903	103.469	76.2296	0.649357	1.45177	0.689316	1.45586
366	44.9649	101.791	73.3779	47.8709	102.157	75.0141	0.632677	1.43225	0.673566	1.4374
367	43.8959	100.403	72.1496	46.9162	100.793	73.8548	0.617635	1.41272	0.660133	1.41821
368	44.4007	99.0156	71.7081	45.8109	99.3917	72.6013	0.624738	1.39319	0.64458	1.39849
369	44.2911	97.6279	70.9595	44.7136	98.0061	71.3598	0.623196	1.37367	0.62914	1.37899
370	41.0195	96.2402	68.6298	43.6871	96.674	70.1805	0.577163	1.35414	0.614698	1.36025
371	38.6947	95.1003	66.8975	43.3138	95.5632	69.4385	0.544452	1.3381	0.609445	1.34462
372	38.5596	93.9604	66.26	43.3537	94.5545	68.9541	0.542551	1.32207	0.610007	1.33043
373	38.5016	92.8205	65.661	43.4561	93.602	68.529	0.541735	1.30603	0.611447	1.31702
374	39.3057	91.6806	65.4931	43.4763	92.6855	68.0809	0.553049	1.28999	0.611731	1.30413
375	39.0346	90.5407	64.7877	43.5382	91.8251	67.6816	0.549235	1.27395	0.612602	1.29202
376	39.7022	89.4008	64.5515	43.5692	91.0206	67.2949	0.558628	1.25791	0.613039	1.2807
377	40.6874	88.2609	64.4741	43.6544	90.2715	66.9629	0.57249	1.24187	0.614237	1.27016
378	39.709	87.121	63.415	43.7747	89.5731	66.6739	0.558723	1.22583	0.61593	1.26033
379	40.3245	86.1034	63.2139	43.8788	88.9387	66.4088	0.567384	1.21151	0.617395	1.25141
380	42.479	86.8179	64.6484	43.4714	88.168	65.8197	0.597698	1.22157	0.611662	1.24056
381	46.9088	87.6194	67.2641	43.1523	87.4584	65.3054	0.660029	1.23284	0.607173	1.23058
382	45.6608	87.5091	66.585	43.0006	86.7982	64.8994	0.642469	1.23129	0.605038	1.22129
383	47.1598	87.3063	67.2331	42.909	86.1872	64.5481	0.66356	1.22844	0.603749	1.21269
384	45.8031	86.6745	66.2388	42.7655	85.6257	64.1956	0.64447	1.21955	0.60173	1.20479
385	46.4789	86.4734	66.4761	42.5895	85.1134	63.8515	0.653979	1.21672	0.599253	1.19759
386	46.824	86.2664	66.5452	42.4346	84.6505	63.5426	0.658835	1.21381	0.597074	1.19107
387	46.7302	86.0501	66.3902	42.2141	84.237	63.2256	0.657515	1.21076	0.593972	1.18525
388	46.3858	85.7314	66.0586	41.946	83.8728	62.9094	0.652669	1.20628	0.590199	1.18013
389	46.5595	85.6995	66.1295	41.7874	83.5579	62.6727	0.655114	1.20583	0.587968	1.1757
390	36.0502	81.372	58.7111	42.1241	83.4235	62.7738	0.507243	1.14494	0.592706	1.17381
391	34.5542	81.2729	57.9135	42.3753	83.2517	62.8135	0.486193	1.14355	0.596239	1.17139
392	35.622	81.1737	58.3979	42.4181	83.042	62.7301	0.501218	1.14215	0.596842	1.16844
393	36.7207	81.0746	58.8977	42.5472	82.8391	62.6932	0.516678	1.14076	0.598659	1.16558
394	35.6017	80.9755	58.2886	42.6053	82.645	62.6251	0.500933	1.13936	0.599476	1.16285
395	35.7362	80.8764	58.3063	42.7681	82.4807	62.6244	0.502825	1.13797	0.601766	1.16054
396	35.9031	80.7773	58.3402	42.91	82.3258	62.6179	0.505172	1.13657	0.603763	1.15836
397	35.2235	80.6781	57.9508	42.9704	82.1789	62.5747	0.495611	1.13518	0.604614	1.15629
398	35.228	80.579	57.9035	43.0835	82.0458	62.5647	0.495674	1.13378	0.606205	1.15442
399	36.499	80.4799	58.4895	43.1992	81.9314	62.5653	0.513558	1.13239	0.607832	1.15281
400	47.2019	83.3131	65.2575	42.9375	81.9809	62.4592	0.664153	1.17225	0.60415	1.15351
401	47.6271	83.2069	65.417	43.9802	82.4792	63.2297	0.670135	1.17076	0.618822	1.16052
402	47.7923	83.1927	65.4925	45.0973	83.0513	64.0743	0.67246	1.17056	0.63454	1.16857
403	48.3176	83.2207	65.7692	46.1604	83.6464	64.9034	0.679851	1.17095	0.649499	1.17694
404	48.3587	83.2004	65.7795	47.1867	84.3096	65.7482	0.680429	1.17067	0.663938	1.18628
405	49.1501	83.2023	66.1762	48.2678	84.9916	66.6297	0.691565	1.17069	0.679149	1.19587
406	49.3996	83.1991	66.2994	49.3421	85.6422	67.4922	0.695075	1.17065	0.694265	1.20503
407	48.0728	83.1545	65.6137	50.414	86.2411	68.3276	0.676406	1.17002	0.709348	1.21345
408	49.0621	83.2316	66.1469	51.5139	86.9576	69.2357	0.690327	1.17111	0.724824	1.22353
409	48.7695	83.3057	66.0376	52.6167	87.6501	70.1334	0.686209	1.17215	0.740341	1.23328
410	41.2662	86.7834	64.0248	53.675	88.5554	71.1152	0.580635	1.22108	0.755232	1.24601
411	57.394	92.0513	74.7226	54.2236	90.0758	72.1497	0.80756	1.2952	0.762952	1.26741
412	57.4256	93.5023	75.464	54.7549	91.705	73.2299	0.808004	1.31562	0.770427	1.29033
413	57.3858	93.89	75.6379	55.2815	93.253	74.2673	0.807444	1.32107	0.777837	1.31211
414	57.7199	95.2178	76.4689	55.786	94.7933	75.2897	0.812146	1.33976	0.784935	1.33379
415	57.7264	95.515	76.6207	56.2919	96.3981	76.345	0.812238	1.34394	0.792053	1.35637
416	57.7245	94.7611	76.2428	56.7626	97.9171	77.3399	0.81221	1.33333	0.798676	1.37774
417	57.8409	93.5813	75.7111	57.2246	99.5122	78.3684	0.813847	1.31673	0.805177	1.40018
418	57.7393	95.9498	76.8445	57.7386	101.121	79.4296	0.812418	1.35006	0.812408	1.42281
419	57.8057	95.3472	76.5764	58.1431	102.724	80.4337	0.813352	1.34158	0.8181	1.44538
420	58.1545	99.7384	78.9465	58.6427	103.174	80.9081	0.818261	1.40337	0.825129	1.4517
421	58.4679	115.421	86.9446	59.523	104.356	81.9394	0.82267	1.62403	0.837517	1.46833
422	58.5374	117.596	88.0665	59.6244	105.208	82.4161	0.823647	1.65463	0.838942	1.48032
423	58.6069	115.885	87.2458	59.7327	105.733	82.7329	0.824625	1.63055	0.840466	1.48771
424	58.6764	115.753	87.2149	59.8514	106.213	83.0323	0.825603	1.6287	0.842137	1.49447
425	58.7459	117.082	87.9139	59.962	106.648	83.3051	0.826581	1.6474	0.843693	1.50059
426	58.8154	115.291	87.0533	60.0808	107.113	83.5969	0.827559	1.6222	0.845365	1.50713
427	58.8849	116.89	87.8876	60.2083	107.619	83.9135	0.828537	1.6447	0.847158	1.51425
428	58.6331	117.126	87.8797	60.3384	108.102	84.2204	0.824995	1.64802	0.848989	1.52105
429	57.4087	117.1	87.2543	60.4821	108.372	84.4272	0.807767	1.64765	0.851011	1.52485
430	59.0265	92.808	75.9172	60.631	108.409	84.5202	0.83053	1.30585	0.853106	1.52537
431	59.2671	111.66	85.4634	60.737	108.122	84.4295	0.833916	1.5711	0.854597	1.52133
432	59.4409	109.918	84.6793	60.8019	107.083	83.9425	0.83636	1.54659	0.85551	1.50671
433	59.6146	104.512	82.0635	60.8797	105.947	83.4135	0.838805	1.47054	0.856606	1.49073
434	59.7884	103.88	81.8343	60.9076	104.908	82.9079	0.84125	1.46164	0.856998	1.47611
435	59.9621	104.324	82.1429	60.923	103.871	82.3972	0.843695	1.46788	0.857215	1.46152
436	60.1359	105.239	82.6874	60.9615	102.716	81.839	0.846139	1.48076	0.857757	1.44527
437	60.3096	105.338	82.824	61.0574	101.668	81.363	0.848584	1.48216	0.859106	1.43052
438	60.4834	103.68	82.0816	61.1134	100.625	80.869	0.851029	1.45882	0.859893	1.41583
439	60.6571	101.563	81.1103	61.1542	99.5751	80.3646	0.853474	1.42904	0.860468	1.40107
440	60.8309	96.1405	78.4857	60.7957	98.146	79.4709	0.855919	1.35274	0.855424	1.38096
441	60.3052	93.6677	76.9865	60.3499	98.0079	79.1789	0.848522	1.31795	0.849151	1.37902
442	59.7819	93.57	76.6759	59.9118	96.9817	78.4468	0.841158	1.31657	0.842987	1.36458
443	60.1156	93.7158	76.9157	59.4797	96.0453	77.7625	0.845854	1.31862	0.836907	1.3514
444	59.1585	94.0288	76.5936	59.0114	95.3713	77.1913	0.832387	1.32303	0.830317	1.34192
445	58.9713	93.9399	76.4556	58.4769	94.653	76.565	0.829753	1.32178	0.822796	1.33181
446	59.5142	92.7622	76.1382	57.9177	93.9356	75.9267	0.837392	1.30521	0.814929	1.32172
447	60.7621	93.2165	76.9893	57.3442	93.1787	75.2614	0.85495	1.3116	0.806859	1.31107
448	60.0096	94.9249	77.4673	56.7719	92.4239	74.5979	0.844363	1.33564	0.798806	1.30045
449	59.4383	95.0449	77.2416	55.7546	91.647	73.7008	0.836324	1.33732	0.784493	1.28951
450	50.0023	86.8781	68.4402	55.1412	91.0685	73.1049	0.703556	1.22241	0.775862	1.28138
451	49.8432	89.878	69.8606	54.9565	91.0686	73.0125	0.701316	1.26462	0.773263	1.28138
452	50.2453	90.0235	70.1344	54.728	91.1939	72.961	0.706975	1.26667	0.770048	1.28314
453	50.5413	90.1613	70.3513	54.5931	91.3493	72.9712	0.711139	1.26861	0.76815	1.28533
454	49.9728	90.2623	70.1175	54.3143	91.4124	72.8633	0.70314	1.27003	0.764227	1.28621
455	48.7885	88.7288	68.7586	54.0961	91.5021	72.7991	0.686476	1.24845	0.761156	1.28748
456	48.4565	89.1435	68.8	53.7205	91.4347	72.5776	0.681805	1.25429	0.755871	1.28653
457	48.3351	89.2327	68.7839	53.2426	91.4066	72.3246	0.680097	1.25554	0.749147	1.28613
458	48.5354	89.3887	68.9621	52.6621	91.328	71.9951	0.682916	1.25774	0.74098	1.28503
459	39.6516	87.2201	63.4359	52.0614	91.1625	71.6119	0.557916	1.22723	0.732528	1.2827
460	48.0699	89.3143	68.6921	51.2238	90.897	71.0604	0.676365	1.25669	0.720743	1.27896
461	57.0496	96.1102	76.5799	50.8406	91.0617	70.9511	0.802714	1.35231	0.71535	1.28128
462	55.6245	96.2963	75.9604	50.551	91.1357	70.8434	0.782662	1.35493	0.711276	1.28232
463	57.0252	96.8422	76.9337	50.1135	91.2522	70.6829	0.802371	1.36261	0.70512	1.28396
464	54.4098	95.0107	74.7102	49.6979	91.4116	70.5547	0.76557	1.33684	0.699272	1.2862
465	54.6864	95.8946	75.2905	49.0117	91.6154	70.3136	0.769462	1.34928	0.689617	1.28907
466	51.2639	92.4392	71.8516	48.261	91.9401	70.1006	0.721307	1.30066	0.679055	1.29364
467	49.7107	92.1044	70.9076	47.5162	92.2947	69.9055	0.699453	1.29595	0.668575	1.29863
468	48.8567	91.4765	70.1666	46.7662	92.6944	69.7303	0.687436	1.28712	0.658021	1.30425
469	47.6923	91.322	69.5071	46.0256	93.1361	69.5809	0.671053	1.28494	0.647601	1.31047
470	42.3041	89.3017	65.8029	45.5527	93.7283	69.6405	0.595238	1.25652	0.640947	1.3188
471	42.1452	90.3425	66.2438	44.7293	94.1968	69.463	0.593002	1.27116	0.629362	1.32539
472	43.9248	91.3832	67.654	43.455	94.3223	68.8886	0.618042	1.2858	0.611431	1.32716
473	41.3047	92.424	66.8643	42.2789	94.4132	68.346	0.581175	1.30045	0.594884	1.32844
474	42.0455	93.4648	67.7551	41.0252	94.4526	67.7389	0.591599	1.31509	0.577244	1.32899
475	35.9785	94.5056	65.242	39.9095	94.5514	67.2304	0.506234	1.32974	0.561545	1.33038
476	33.4868	95.5463	64.5166	38.8233	94.583	66.7031	0.471174	1.34438	0.546261	1.33083
477	33.2769	96.5871	64.932	37.8965	94.7498	66.3231	0.468222	1.35902	0.533221	1.33317
478	33.0501	97.6279	65.339	37.0351	94.9062	65.9706	0.46503	1.37367	0.521101	1.33537
479	33.4467	98.6687	66.0577	36.2022	95.0658	65.634	0.470611	1.38831	0.509381	1.33762
480	30.0129	99.7094	64.8612	35.4345	95.2067	65.3206	0.422295	1.40296	0.49858	1.3396
481	31.3041	99.1643	65.2342	34.9304	95.4746	65.2025	0.440462	1.39529	0.491486	1.34337
482	31.0214	98.6191	64.8202	34.429	95.726	65.0775	0.436485	1.38762	0.484431	1.34691
483	31.6094	98.0739	64.8417	33.8461	95.961	64.9035	0.444759	1.37995	0.47623	1.35022
484	31.4164	97.5288	64.4726	33.3708	96.1795	64.7752	0.442043	1.37227	0.469543	1.35329
485	31.6211	96.9836	64.3024	32.8705	96.3816	64.6261	0.444924	1.3646	0.462503	1.35613
486	32.5108	96.4384	64.4746	32.6565	96.5672	64.6119	0.457441	1.35693	0.459492	1.35874
487	32.3665	95.8933	64.1299	32.5765	96.7364	64.6564	0.455412	1.34926	0.458366	1.36113
488	32.1518	95.3481	63.75	32.5239	96.8891	64.7065	0.452391	1.34159	0.457626	1.36327
489	31.8861	94.8029	63.3445	32.5078	97.0254	64.7666	0.448651	1.33392	0.4574	1.36519
490	32.0545	94.2578	63.1561	32.6022	97.1452	64.8737	0.451021	1.32625	0.458727	1.36688
491	32.0298	94.9516	63.4907	32.4488	97.2298	64.8393	0.450675	1.33601	0.456569	1.36807
492	31.9554	95.6455	63.8005	32.2418	97.3543	64.7981	0.449628	1.34578	0.453657	1.36982
493	32.0719	96.3393	64.2056	32.0114	97.5188	64.7651	0.451266	1.35554	0.450415	1.37213
494	31.65	97.0332	64.3416	31.7587	97.7232	64.741	0.44533	1.3653	0.44686	1.37501
495	31.8805	97.727	64.8037	31.4951	97.9676	64.7314	0.448573	1.37506	0.443151	1.37845
496	31.6313	98.4209	65.0261	31.2326	98.2519	64.7423	0.445066	1.38483	0.439458	1.38245
497	31.873	99.1147	65.4938	30.9082	98.5762	64.7422	0.448467	1.39459	0.434893	1.38701
498	32.221	99.8086	66.0148	30.4811	98.9404	64.7108	0.453365	1.40435	0.428883	1.39214
499	32.7417	100.502	66.622	30.0426	99.3445	64.6936	0.460691	1.41411	0.422714	1.39782
500	35.3907	101.196	68.2935	29.5962	99.7886	64.6924	0.497964	1.42388	0.416432	1.40407
501	26.9085	101.494	64.2011	29.4155	100.263	64.8394	0.378615	1.42806	0.41389	1.41075
502	27.0808	101.791	64.4359	29.2448	100.71	64.9772	0.381039	1.43225	0.411487	1.41703
503	26.3158	102.088	64.2021	29.0514	101.128	65.0897	0.370276	1.43643	0.408766	1.42292
504	26.4528	102.386	64.4193	28.8186	101.518	65.1683	0.372204	1.44061	0.405491	1.4284
505	26.0428	102.683	64.3629	28.6251	101.88	65.2525	0.366434	1.4448	0.402768	1.4335
506	26.2763	102.98	64.6284	28.4099	102.213	65.3117	0.36972	1.44898	0.399741	1.43819
507	25.9	103.278	64.5889	28.2236	102.519	65.3713	0.364425	1.45317	0.397119	1.44249
508	23.6771	103.575	63.6262	28.0421	102.796	65.4191	0.333148	1.45735	0.394565	1.44639
509	23.2296	103.873	63.5511	27.8183	103.045	65.4318	0.326851	1.46153	0.391416	1.44989
510	22.7975	104.17	63.4837	27.579	103.266	65.4226	0.320772	1.46572	0.38805	1.453
511	28.3752	104.269	66.3221	27.7857	103.447	65.6164	0.399252	1.46711	0.390957	1.45555
512	28.5541	104.368	66.4611	28.363	103.607	65.9849	0.401769	1.46851	0.399081	1.4578
513	28.0207	104.467	66.244	28.9622	103.745	66.3538	0.394265	1.4699	0.407511	1.45975
514	27.3302	104.566	65.9483	29.6554	103.863	66.7592	0.384549	1.4713	0.417265	1.4614
515	27.7109	104.666	66.1882	30.2901	103.959	67.1247	0.389905	1.47269	0.426196	1.46276
516	27.5017	104.765	66.1331	30.9108	104.034	67.4726	0.386961	1.47409	0.434929	1.46381
517	27.8492	104.864	66.3565	31.5737	104.089	67.8311	0.391851	1.47548	0.444257	1.46457
518	28.1937	104.963	66.5783	32.199	104.121	68.1602	0.396699	1.47688	0.453054	1.46504
519	27.6758	105.062	66.3689	32.9256	104.133	68.5294	0.389411	1.47827	0.463278	1.4652
520	27.8775	105.161	66.5193	33.7215	104.124	68.9226	0.39225	1.47967	0.474476	1.46507
521	39.6718	105.012	72.3421	34.3521	104.077	69.2145	0.558201	1.47757	0.48335	1.46441
522	38.7291	104.864	71.7964	34.7261	104.002	69.3639	0.544936	1.47548	0.488612	1.46335
523	39.3497	104.715	72.0324	35.1066	103.898	69.5024	0.553669	1.47339	0.493966	1.4619
524	40.5156	104.566	72.541	35.5079	103.767	69.6373	0.570073	1.4713	0.499612	1.46004
525	39.4523	104.418	71.935	35.9688	103.607	69.7878	0.555112	1.4692	0.506097	1.4578
526	38.745	104.269	71.507	36.4195	103.419	69.9192	0.54516	1.46711	0.512439	1.45515
527	39.8459	104.12	71.9831	36.8997	103.203	70.0512	0.56065	1.46502	0.519196	1.45211
528	38.6941	103.972	71.3329	37.3054	102.958	70.1319	0.544444	1.46293	0.524904	1.44867
529	38.5239	103.823	71.1734	37.7295	102.686	70.2076	0.542049	1.46084	0.530872	1.44484
530	39.4989	103.674	71.5866	38.1628	102.385	70.2739	0.555767	1.45874	0.536968	1.4406
531	35.6782	103.179	69.4284	39.604	102.098	70.8512	0.502008	1.45177	0.557247	1.43657
532	36.0406	102.683	69.3618	40.4465	101.838	71.142	0.507108	1.4448	0.569101	1.4329
533	36.3512	102.187	69.2694	41.3218	101.603	71.4622	0.511478	1.43782	0.581417	1.42959
534	36.2408	101.692	68.9664	42.1325	101.393	71.763	0.509925	1.43085	0.592824	1.42665
535	36.774	101.196	68.9851	42.8541	101.21	72.0321	0.517426	1.42388	0.602976	1.42407
536	36.9449	100.701	68.8228	43.6423	101.053	72.3475	0.519832	1.4169	0.614067	1.42186
537	37.3386	100.205	68.7718	44.4717	100.921	72.6965	0.525371	1.40993	0.625738	1.42001
538	36.1615	99.7094	67.9355	45.2109	100.815	73.0132	0.508808	1.40296	0.636138	1.41852
539	36.8847	99.2138	68.0493	45.9958	100.736	73.3657	0.518985	1.39598	0.647181	1.4174
540	36.5596	98.7182	67.6389	46.3318	100.681	73.5067	0.514411	1.38901	0.65191	1.41663
541	57.2751	99.1147	78.1949	47.1659	100.63	73.8978	0.805887	1.39459	0.663645	1.41591
542	56.7984	99.5112	78.1548	48.1684	100.597	74.3827	0.79918	1.40017	0.677752	1.41544
543	56.5293	99.9077	78.2185	49.1636	100.583	74.8732	0.795394	1.40575	0.691755	1.41525
544	55.825	100.304	78.0646	50.141	100.588	75.3642	0.785484	1.41133	0.705506	1.41531
545	55.1601	100.701	77.9304	51.199	100.611	75.905	0.776128	1.4169	0.720393	1.41564
546	55.4717	101.097	78.2844	52.2525	100.653	76.4529	0.780513	1.42248	0.735217	1.41624
547	55.6134	101.494	78.5535	53.3373	100.714	77.0258	0.782506	1.42806	0.75048	1.4171
548	54.8602	101.89	78.3752	54.407	100.794	77.6007	0.771909	1.43364	0.765532	1.41822
549	54.6487	102.287	78.4677	55.5478	100.893	78.2204	0.768932	1.43922	0.781584	1.41961
550	45.3487	102.683	74.0159	56.3852	101.01	78.6978	0.638077	1.4448	0.793366	1.42126
551	56.4873	102.584	79.5356	57.8678	101.135	79.5014	0.794802	1.4434	0.814226	1.42302
552	56.1191	102.485	79.302	58.3092	101.224	79.7667	0.789622	1.44201	0.820437	1.42427
553	56.3316	102.386	79.3587	58.7668	101.281	80.024	0.792612	1.44061	0.826876	1.42507
554	56.2854	102.287	79.286	59.2678	101.318	80.2928	0.791962	1.43922	0.833925	1.42559
555	57.828	102.187	80.0078	59.7528	101.332	80.5424	0.813667	1.43782	0.840749	1.42579
556	58.2533	102.088	80.1708	60.4085	101.321	80.865	0.819651	1.43643	0.849975	1.42564
557	59.0665	101.989	80.5279	61.0837	101.235	81.1591	0.831093	1.43504	0.859475	1.42442
558	59.155	101.89	80.5226	61.7642	101.119	81.4415	0.832338	1.43364	0.86905	1.42279
559	59.4324	101.791	80.6117	62.4378	100.961	81.6996	0.836242	1.43225	0.878529	1.42057
560	53.9601	101.692	77.826	63.1558	100.781	81.9684	0.759244	1.43085	0.888631	1.41803
561	66.7998	101.345	84.0723	63.3122	101.5	82.4062	0.939903	1.42597	0.890831	1.42816
562	66.3239	100.998	83.6609	62.9118	102.223	82.5676	0.933207	1.42109	0.885198	1.43833
563	66.1774	100.713	83.4452	62.6058	102.95	82.778	0.931146	1.41708	0.880892	1.44856
564	66.7992	100.687	83.7432	62.2876	103.681	82.9842	0.939896	1.41671	0.876415	1.45884
565	65.763	100.613	83.1878	61.9812	104.416	83.1984	0.925315	1.41567	0.872103	1.46918
566	68.5958	100.492	84.5441	61.5232	105.155	83.3389	0.965175	1.41397	0.86566	1.47957
567	69.3004	99.2634	84.2819	60.9849	105.898	83.4413	0.975089	1.39668	0.858085	1.49003
568	69.55	99.054	84.302	60.4215	106.645	83.5333	0.978601	1.39373	0.850159	1.50054
569	68.6538	98.5695	83.6117	59.8676	107.397	83.632	0.965991	1.38692	0.842364	1.51112
570	69.354	98.4857	83.9198	59.2215	108.152	83.6869	0.975842	1.38574	0.833274	1.52175
571	48.5519	117.857	83.2044	58.827	108.912	83.8695	0.683148	1.6583	0.827723	1.53244
572	48.3184	117.835	83.0766	57.788	109.688	83.7379	0.679863	1.65799	0.813104	1.54336
573	49.8858	117.816	83.8506	56.7629	110.479	83.621	0.701916	1.65772	0.79868	1.55449
574	49.8473	117.799	83.8232	55.7692	111.283	83.5261	0.701374	1.65749	0.784699	1.5658
575	50.0328	117.785	83.9089	54.4996	112.087	83.2934	0.703985	1.65729	0.766834	1.57712
576	48.4781	117.773	83.1254	53.9776	112.893	83.4354	0.682109	1.65712	0.759489	1.58846
577	47.2677	117.762	82.5148	53.3169	113.703	83.5098	0.665079	1.65696	0.750194	1.59985
578	47.566	117.752	82.6588	52.6534	114.567	83.6104	0.669276	1.65682	0.740858	1.61202
579	47.8458	117.742	82.7937	51.9251	115.44	83.6825	0.673212	1.65668	0.73061	1.62429
580	46.2369	117.731	81.9839	50.7077	116.333	83.5201	0.650574	1.65653	0.713481	1.63685
581	45.8949	117.719	81.8071	49.4843	117.227	83.3556	0.645763	1.65636	0.696266	1.64944
582	45.582	117.705	81.6437	49.2617	117.2	83.231	0.64136	1.65617	0.693135	1.64906
583	45.3896	117.689	81.5393	49.0638	117.172	83.118	0.638652	1.65594	0.690351	1.64867
584	45.8932	117.669	81.7811	48.7768	117.142	82.9596	0.645738	1.65566	0.686311	1.64825
585	40.8868	117.645	79.2657	48.5098	117.111	82.8102	0.575297	1.65531	0.682554	1.6478
586	55.1191	117.602	86.3605	48.2046	117.077	82.6409	0.77555	1.65471	0.678261	1.64733
587	55.1115	117.553	86.3324	47.9838	117.041	82.5126	0.775445	1.65403	0.675155	1.64683
588	55.7613	117.503	86.632	47.8502	117.003	82.4268	0.784587	1.65332	0.673274	1.64629
589	54.684	117.451	86.0676	47.7062	116.963	82.3346	0.769429	1.65259	0.671248	1.64572
590	43.8265	117.399	80.613	46.8819	116.92	81.9012	0.616658	1.65186	0.65965	1.64512
591	44.3934	117.347	80.8703	46.4979	116.874	81.6858	0.624636	1.65113	0.654246	1.64447
592	44.0286	117.294	80.6615	46.1138	116.827	81.4704	0.619502	1.65039	0.648842	1.64381
593	44.3021	117.241	80.7715	45.7297	116.78	81.255	0.623351	1.64963	0.643438	1.64315
594	44.0383	117.187	80.6126	45.3456	116.733	81.0396	0.61964	1.64887	0.638034	1.64249
595	44.4125	117.132	80.7721	44.9616	116.687	80.8242	0.624904	1.6481	0.63263	1.64184
596	43.8156	117.076	80.4457	44.5775	116.64	80.6087	0.616505	1.64731	0.627226	1.64118
597	43.9824	117.019	80.5007	44.1934	116.593	80.3933	0.618853	1.64651	0.621821	1.64052
598	44.561	116.961	80.761	43.8093	116.547	80.1779	0.626994	1.64569	0.616417	1.63986
599	44.6454	116.902	80.7736	43.4253	116.5	79.9625	0.628181	1.64486	0.611013	1.63921
600	31.0558	116.841	73.9485	43.0412	116.453	79.7471	0.436969	1.64401	0.605609	1.63855

## Sheet: Total_degassing_constant_arcs
Time	Total_raw_min_Mt_C/a	Total_raw_max_Mt_C/a	Total_raw_mean_Mt_C/a	Total_smoothed_min_Mt_C/a	Total_smoothed_max_Mt_C/a	Total_smoothed_mean_Mt_C/a	relative_raw_min	relative_raw_max	relative_smoothed_min	relative_smoothed_max
0	57.7831	84.3587	71.0709	57.7831	84.3587	71.0709	0.813035	1.18697	0.813035	1.18697
1	58.3077	85.6834	71.9955	58.5167	85.301	71.9088	0.820416	1.2056	0.823357	1.20022
2	58.2123	85.4039	71.8081	59.2503	86.2432	72.7468	0.819074	1.20167	0.833678	1.21348
3	81.6266	113.694	97.6602	59.9838	87.1855	73.5847	1.14852	1.59972	0.844	1.22674
4	81.6939	113.591	97.6424	60.7174	88.1278	74.4226	1.14947	1.59828	0.854322	1.24
5	81.5923	115.627	98.6094	61.451	89.0701	75.2605	1.14804	1.62692	0.864644	1.25326
6	103.13	141.386	122.258	62.1846	90.0124	76.0985	1.45108	1.98936	0.874966	1.26652
7	102.939	140.66	121.8	62.9182	90.9546	76.9364	1.44841	1.97915	0.885287	1.27977
8	102.853	140.448	121.651	63.6517	91.8969	77.7743	1.44719	1.97617	0.895609	1.29303
9	102.984	140.517	121.75	64.3853	92.8392	78.6123	1.44903	1.97714	0.905931	1.30629
10	103.635	140.668	122.152	65.1189	93.7815	79.4502	1.45819	1.97927	0.916253	1.31955
11	103.086	140.803	121.944	65.9954	94.9374	80.4664	1.45047	1.98116	0.928586	1.33581
12	93.494	129.859	111.676	66.8731	96.0728	81.473	1.3155	1.82717	0.940935	1.35179
13	93.6461	129.993	111.82	67.7672	97.2464	82.5068	1.31764	1.82906	0.953516	1.3683
14	93.2167	130.127	111.672	68.4464	98.1025	83.2745	1.3116	1.83095	0.963073	1.38035
15	94.8382	130.552	112.695	69.0958	99.1206	84.1082	1.33442	1.83693	0.972209	1.39467
16	96.8615	132.423	114.642	69.7091	99.9227	84.8159	1.36289	1.86326	0.98084	1.40596
17	96.4034	132.558	114.481	69.9074	100.169	85.0382	1.35644	1.86515	0.983629	1.40942
18	96.8425	132.692	114.767	70.1278	100.516	85.3221	1.36262	1.86704	0.98673	1.41431
19	96.8971	133.072	114.985	70.2471	100.689	85.4682	1.36339	1.87239	0.988409	1.41675
20	97.2553	134.49	115.872	70.315	100.811	85.5631	1.36843	1.89233	0.989364	1.41846
21	97.4813	134.516	115.999	70.3079	100.914	85.611	1.37161	1.8927	0.989264	1.41991
22	97.6685	134.989	116.329	70.3283	100.999	85.6637	1.37424	1.89935	0.989551	1.42111
23	98.6599	136.395	117.528	70.5402	101.296	85.9182	1.38819	1.91914	0.992532	1.42529
24	111.107	150.243	130.675	70.4521	101.223	85.8377	1.56333	2.11399	0.991293	1.42426
25	110.7	153.754	132.227	70.4426	101.282	85.8623	1.5576	2.16339	0.99116	1.42508
26	107.416	148.34	127.878	70.3158	101.294	85.8051	1.51139	2.08721	0.989376	1.42526
27	108.665	148.467	128.566	70.1203	101.24	85.6802	1.52897	2.08899	0.986624	1.42449
28	108.918	149.904	129.411	69.9605	101.151	85.5556	1.53253	2.10922	0.984376	1.42324
29	103.497	142.159	122.828	69.7667	101.041	85.404	1.45625	2.00024	0.98165	1.4217
30	101.901	140.334	121.118	69.5306	100.862	85.1964	1.43379	1.97457	0.978328	1.41918
31	101.051	140.082	120.567	69.2708	100.631	84.9508	1.42183	1.97102	0.974672	1.41592
32	101.054	139.83	120.442	69.0164	100.418	84.7173	1.42187	1.96748	0.971092	1.41293
33	100.659	139.578	120.119	68.7442	100.143	84.4438	1.41632	1.96393	0.967262	1.40906
34	86.5999	122.379	104.49	68.4462	99.8163	84.1312	1.2185	1.72194	0.963069	1.40446
35	87.7433	125.335	106.539	67.8901	99.2183	83.5542	1.23459	1.76352	0.955244	1.39605
36	87.0175	124.77	105.894	67.3714	98.4597	82.9155	1.22438	1.75557	0.947946	1.38537
37	86.6839	124.084	105.384	66.8876	97.8253	82.3564	1.21968	1.74592	0.941139	1.37645
38	86.8317	123.344	105.088	66.3913	97.2353	81.8133	1.22176	1.73551	0.934157	1.36814
39	86.5911	123.046	104.818	65.8843	96.5678	81.2261	1.21838	1.73131	0.927022	1.35875
40	85.7993	121.933	103.866	65.4844	96.0972	80.7908	1.20724	1.71566	0.921396	1.35213
41	85.682	122.233	103.957	65.1445	95.6723	80.4084	1.20559	1.71987	0.916613	1.34615
42	86.3488	123.036	104.692	64.8621	95.333	80.0975	1.21497	1.73117	0.912639	1.34138
43	86.1789	122.179	104.179	64.5944	95.0678	79.8311	1.21258	1.71911	0.908873	1.33765
44	85.8975	121.596	103.747	64.3615	94.8462	79.6038	1.20862	1.71091	0.905596	1.33453
45	86.2166	121.663	103.94	64.4359	94.9788	79.7074	1.21311	1.71185	0.906643	1.3364
46	86.5581	121.73	104.144	64.1899	94.6215	79.4057	1.21791	1.7128	0.903182	1.33137
47	86.4353	121.797	104.116	63.9822	94.3156	79.1489	1.21618	1.71374	0.900259	1.32706
48	85.3558	120.496	102.926	63.7307	94.0668	78.8988	1.20099	1.69544	0.896721	1.32356
49	85.3932	120.274	102.834	63.4966	93.8718	78.6842	1.20152	1.69231	0.893426	1.32082
50	85.4307	120.544	102.987	63.2769	93.7056	78.4912	1.20205	1.69611	0.890335	1.31848
51	85.7302	120.497	103.113	63.0623	93.5929	78.3276	1.20626	1.69544	0.887316	1.31689
52	86.0297	122.079	104.055	62.9015	93.4732	78.1874	1.21048	1.71771	0.885054	1.31521
53	86.3292	123.416	104.872	62.7408	93.3692	78.055	1.21469	1.73651	0.882791	1.31375
54	86.6287	124.098	105.363	62.6382	93.4045	78.0213	1.21891	1.74612	0.881348	1.31424
55	86.9283	123.895	105.412	62.5672	93.4141	77.9907	1.22312	1.74326	0.88035	1.31438
56	75.1079	108.843	91.9752	62.4565	93.3013	77.8789	1.0568	1.53146	0.878791	1.31279
57	75.1477	109.38	92.2639	62.338	93.187	77.7625	1.05736	1.53903	0.877124	1.31118
58	73.939	109.918	91.9284	62.2245	93.1188	77.6717	1.04036	1.54659	0.875527	1.31022
59	74.5425	110.455	92.4989	62.0981	93.0482	77.5731	1.04885	1.55416	0.873748	1.30923
60	74.3537	110.504	92.429	61.9713	92.9887	77.48	1.04619	1.55484	0.871965	1.30839
61	73.6646	110.538	92.1012	61.8431	92.9277	77.3854	1.03649	1.55532	0.87016	1.30753
62	74.6237	110.689	92.6566	61.6974	92.8762	77.2868	1.04999	1.55745	0.86811	1.30681
63	74.9586	111.449	93.2036	61.521	92.6557	77.0884	1.0547	1.56813	0.865629	1.30371
64	75.9527	113.576	94.7646	61.2938	92.3497	76.8218	1.06869	1.59807	0.862431	1.2994
65	76.305	112.443	94.3742	61.041	92.001	76.521	1.07365	1.58213	0.858875	1.2945
66	74.9369	108.868	91.9026	60.7837	91.7356	76.2597	1.0544	1.53183	0.855255	1.29076
67	75.1241	108.902	92.013	60.796	91.8243	76.3101	1.05703	1.5323	0.855427	1.29201
68	75.1001	109.958	92.5291	60.8073	91.889	76.3481	1.05669	1.54716	0.855586	1.29292
69	75.1457	110.188	92.667	60.8813	91.977	76.4292	1.05733	1.5504	0.856627	1.29416
70	75.1763	110.204	92.6904	60.9185	92.0878	76.5031	1.05776	1.55063	0.857152	1.29572
71	75.184	110.441	92.8125	60.9642	92.1347	76.5494	1.05787	1.55395	0.857794	1.29638
72	75.1342	110.599	92.8666	61.055	92.1871	76.6211	1.05717	1.55618	0.859072	1.29711
73	74.8204	108.558	91.6892	60.9515	92.1003	76.5259	1.05276	1.52746	0.857616	1.29589
74	74.1022	108.062	91.082	60.8872	92	76.4436	1.04265	1.52048	0.856711	1.29448
75	73.8907	107.827	90.8586	60.7852	91.8185	76.3018	1.03968	1.51717	0.855276	1.29193
76	74.1004	109.413	91.7566	60.6948	91.7078	76.2013	1.04263	1.53949	0.854004	1.29037
77	74.2265	109.453	91.8397	60.587	91.7306	76.1588	1.0444	1.54005	0.852487	1.29069
78	74.2466	109.476	91.8613	60.4779	91.7697	76.1238	1.04468	1.54038	0.850952	1.29124
79	74.292	110.516	92.4039	60.3586	91.7777	76.0681	1.04532	1.55501	0.849273	1.29135
80	74.1609	111.539	92.8498	60.2507	91.813	76.0318	1.04348	1.5694	0.847755	1.29185
81	74.3762	110.491	92.4336	60.1556	91.8428	75.9992	1.04651	1.55466	0.846416	1.29227
82	74.5915	110.642	92.6168	60.0583	91.857	75.9577	1.04954	1.55679	0.845048	1.29247
83	71.663	107.81	89.7364	59.9597	91.859	75.9094	1.00833	1.51693	0.843661	1.2925
84	72.8712	108.382	90.6266	59.8767	91.9678	75.9223	1.02533	1.52498	0.842492	1.29403
85	73.1123	108.768	90.9403	59.829	92.0951	75.962	1.02872	1.53042	0.841821	1.29582
86	73.6963	109.155	91.4255	59.7884	92.2286	76.0085	1.03694	1.53586	0.84125	1.2977
87	72.7808	109.355	91.0681	59.7433	92.2834	76.0133	1.02406	1.53868	0.840615	1.29847
88	72.9415	109.742	91.3416	59.6952	92.3317	76.0134	1.02632	1.54412	0.839938	1.29915
89	72.7132	110.128	91.4207	59.6475	92.3741	76.0108	1.02311	1.54955	0.839267	1.29975
90	73.4559	111.482	92.4691	59.7447	92.3795	76.0621	1.03356	1.56861	0.840636	1.29982
91	73.7426	111.381	92.562	60.5253	93.2447	76.885	1.03759	1.56719	0.851619	1.312
92	73.7076	111.281	92.4941	61.3041	94.163	77.7335	1.0371	1.56577	0.862576	1.32492
93	73.6311	111.18	92.4055	62.0809	95.0922	78.5866	1.03602	1.56435	0.873507	1.33799
94	74.0063	111.861	92.9337	63.0366	96.2133	79.625	1.0413	1.57394	0.886954	1.35377
95	73.9952	111.76	92.8777	63.9453	97.3244	80.6348	1.04115	1.57252	0.89974	1.3694
96	73.9268	111.659	92.7931	64.8509	98.3963	81.6236	1.04018	1.5711	0.912482	1.38448
97	74.0455	111.559	92.802	65.7361	99.4539	82.595	1.04185	1.56968	0.924937	1.39936
98	74.1121	111.458	92.785	66.6715	100.502	83.5869	1.04279	1.56826	0.938099	1.41411
99	74.1407	111.357	92.7489	67.6078	101.542	84.5747	1.04319	1.56684	0.951272	1.42874
100	77.0846	111.602	94.3434	68.4541	102.497	85.4753	1.08462	1.57029	0.963181	1.44217
101	109.254	152.387	130.82	69.3096	103.423	86.3662	1.53726	2.14415	0.975218	1.45521
102	109.432	152.477	130.955	70.1501	104.363	87.2566	1.53976	2.14543	0.987044	1.46844
103	109.61	152.864	131.237	70.9174	105.225	88.0714	1.54226	2.15087	0.99784	1.48057
104	110.922	154.905	132.913	71.6901	106.102	88.8959	1.56072	2.17958	1.00871	1.4929
105	111.1	155.158	133.129	72.4601	106.976	89.718	1.56323	2.18314	1.01955	1.5052
106	111.278	154.706	132.992	73.2064	107.804	90.5054	1.56573	2.17679	1.03005	1.51686
107	111.456	154.784	133.12	73.9594	108.647	91.3031	1.56823	2.17788	1.04064	1.52871
108	111.633	154.889	133.261	74.7071	109.503	92.1053	1.57073	2.17936	1.05116	1.54076
109	111.811	155.085	133.448	75.45	110.374	92.9121	1.57324	2.18211	1.06162	1.55302
110	109.122	152.901	131.012	76.2124	111.315	93.7638	1.5354	2.15139	1.07234	1.56626
111	109.578	153.103	131.34	76.9101	112.788	94.8492	1.54181	2.15422	1.08216	1.58698
112	109.565	153.304	131.434	76.954	113.348	95.1509	1.54162	2.15706	1.08278	1.59486
113	105.916	149.068	127.492	77.0119	113.882	95.4467	1.49029	2.09746	1.08359	1.60237
114	105.949	149.27	127.609	77.0838	114.388	95.7356	1.49074	2.10029	1.0846	1.60948
115	105.888	149.471	127.68	77.0822	114.677	95.8797	1.4899	2.10313	1.08458	1.61356
116	104.008	146.789	125.399	77.0947	114.967	96.0307	1.46344	2.06539	1.08476	1.61764
117	104.074	146.991	125.532	77.1213	115.113	96.117	1.46437	2.06823	1.08513	1.61969
118	104.086	147.193	125.639	77.1618	115.414	96.2879	1.46453	2.07107	1.0857	1.62393
119	104.055	147.394	125.725	77.2164	115.693	96.4548	1.4641	2.0739	1.08647	1.62786
120	104.134	148.408	126.271	77.2284	115.961	96.5945	1.46521	2.08816	1.08664	1.63162
121	105.785	160.062	132.923	77.2987	116.252	96.7754	1.48844	2.25214	1.08763	1.63572
122	106.243	159.933	133.088	77.329	116.492	96.9105	1.49489	2.25033	1.08805	1.6391
123	106.702	159.47	133.086	77.3355	116.68	97.0078	1.50135	2.24381	1.08815	1.64174
124	107.161	159.259	133.21	77.461	116.962	97.2113	1.5078	2.24085	1.08991	1.6457
125	104.54	153.844	129.192	77.588	117.191	97.3896	1.47093	2.16466	1.0917	1.64893
126	104.999	154.096	129.547	77.7187	117.416	97.5671	1.47739	2.1682	1.09354	1.65209
127	105.458	150.564	128.011	77.8823	117.679	97.7804	1.48384	2.1185	1.09584	1.65579
128	105.916	153.974	129.945	77.9313	117.813	97.8721	1.49029	2.16648	1.09653	1.65768
129	106.375	153.603	129.989	77.9739	117.896	97.9348	1.49675	2.16127	1.09713	1.65885
130	108.026	156.211	132.118	78.0202	117.927	97.9734	1.51997	2.19796	1.09778	1.65928
131	107.167	155.304	131.236	78.054	117.91	97.9819	1.5079	2.1852	1.09826	1.65905
132	106.822	154.397	130.609	78.0058	117.337	97.6712	1.50304	2.17243	1.09758	1.65098
133	106.333	153.489	129.911	77.9158	116.729	97.3225	1.49616	2.15967	1.09631	1.64243
134	108.447	155.124	131.786	77.8025	116.146	96.9743	1.52591	2.18266	1.09472	1.63423
135	108.508	154.216	131.362	77.3521	115.248	96.3	1.52675	2.16989	1.08838	1.62159
136	108.524	154.304	131.414	77.017	114.481	95.749	1.52698	2.17113	1.08366	1.6108
137	108.697	154.05	131.373	76.6851	113.697	95.1911	1.52941	2.16755	1.079	1.59977
138	106.472	151.495	128.983	76.2997	113.084	94.6921	1.49811	2.1316	1.07357	1.59115
139	106.355	150.588	128.471	75.8877	112.326	94.1071	1.49646	2.11884	1.06777	1.58049
140	106.398	149.68	128.039	75.4421	111.568	93.5049	1.49708	2.10607	1.06151	1.56981
141	106.567	150.062	128.314	75.0224	110.862	92.9422	1.49944	2.11144	1.0556	1.55988
142	106.578	149.782	128.18	74.6157	110.176	92.396	1.4996	2.1075	1.04988	1.55023
143	106.203	148.924	127.563	74.1779	109.447	91.8125	1.49432	2.09542	1.04372	1.53997
144	106.193	148.984	127.588	73.5676	108.592	91.0799	1.49418	2.09627	1.03513	1.52794
145	94.4904	135.81	115.15	72.9106	107.714	90.3121	1.32952	1.91091	1.02589	1.51558
146	95.9778	135.273	115.625	72.2338	106.864	89.5489	1.35045	1.90335	1.01636	1.50362
147	96.5001	135.16	115.83	71.6302	105.997	88.8135	1.3578	1.90176	1.00787	1.49142
148	95.8882	135.298	115.593	70.9911	105.092	88.0417	1.34919	1.90371	0.998878	1.4787
149	95.8139	135.595	115.705	70.4599	104.293	87.3767	1.34815	1.90789	0.991403	1.46746
150	95.6015	135.206	115.404	69.8774	103.524	86.7005	1.34516	1.90241	0.983208	1.45662
151	95.4424	136.288	115.865	69.2883	102.787	86.0375	1.34292	1.91763	0.974918	1.44626
152	94.23	135.104	114.667	68.6896	102.023	85.3561	1.32586	1.90098	0.966494	1.43551
153	92.1264	131.963	112.045	68.0893	101.262	84.6758	1.29626	1.85679	0.958048	1.42481
154	88.1868	128.363	108.275	67.3649	100.349	83.8571	1.24083	1.80613	0.947855	1.41196
155	88.1345	128.078	108.106	66.6631	99.4241	83.0436	1.24009	1.80211	0.93798	1.39894
156	87.7992	127.792	107.796	66.2789	98.8146	82.5468	1.23538	1.7981	0.932575	1.39037
157	89.2781	127.507	108.392	65.8269	98.2298	82.0283	1.25618	1.79408	0.926214	1.38214
158	87.901	125.481	106.691	65.4023	97.7057	81.554	1.23681	1.76558	0.92024	1.37476
159	87.8325	125.196	106.514	65.0074	97.2033	81.1053	1.23584	1.76156	0.914684	1.36769
160	86.6898	124.91	105.8	64.6124	96.6856	80.649	1.21977	1.75754	0.909127	1.36041
161	86.6007	124.708	105.655	64.2254	96.1852	80.2053	1.21851	1.7547	0.90368	1.35337
162	86.5766	124.507	105.542	63.8423	95.6352	79.7388	1.21817	1.75187	0.898291	1.34563
163	86.5579	124.305	105.432	63.4835	95.1084	79.2959	1.21791	1.74903	0.893242	1.33822
164	79.4257	115.285	97.3554	63.1675	94.6677	78.9176	1.11756	1.62211	0.888795	1.33202
165	79.8683	115.083	97.4759	63.1207	94.4943	78.8075	1.12378	1.61928	0.888137	1.32958
166	79.9386	114.882	97.4102	63.0709	94.3339	78.7024	1.12477	1.61644	0.887436	1.32732
167	80.2749	115.11	97.6926	63.0322	94.1258	78.579	1.1295	1.61966	0.886892	1.32439
168	81.348	116.3	98.824	62.914	93.9303	78.4222	1.1446	1.6364	0.885229	1.32164
169	81.1206	116.664	98.8921	62.8169	93.7841	78.3005	1.1414	1.64151	0.883862	1.31958
170	81.0456	116.634	98.8398	62.6996	93.4936	78.0966	1.14035	1.64109	0.882213	1.3155
171	80.9907	116.616	98.8031	62.5302	93.2046	77.8674	1.13958	1.64083	0.879828	1.31143
172	80.9127	116.634	98.7732	62.3643	92.9133	77.6388	1.13848	1.64109	0.877495	1.30733
173	80.8004	116.651	98.7255	62.1988	92.6197	77.4093	1.1369	1.64133	0.875166	1.3032
174	80.6881	116.66	98.6741	62.0334	92.3237	77.1785	1.13532	1.64146	0.872838	1.29904
175	84.3287	121.3	102.814	62.0102	92.2085	77.1093	1.18654	1.70674	0.872512	1.29742
176	84.2164	121.295	102.756	61.9639	92.0909	77.0274	1.18496	1.70667	0.87186	1.29576
177	84.104	119.986	102.045	61.9256	91.9711	76.9483	1.18338	1.68825	0.871322	1.29408
178	83.9917	119.97	101.981	61.8803	91.8399	76.8601	1.1818	1.68804	0.870685	1.29223
179	83.8794	119.965	101.922	61.7808	91.6415	76.7111	1.18022	1.68796	0.869284	1.28944
180	83.408	116.587	99.9975	61.674	91.4032	76.5386	1.17359	1.64043	0.867782	1.28609
181	81.2211	116.335	98.7781	61.5713	91.153	76.3621	1.14282	1.63689	0.866336	1.28256
182	81.204	116.083	98.6435	61.471	90.9145	76.1928	1.14258	1.63334	0.864925	1.27921
183	81.187	115.831	98.509	61.3749	90.6862	76.0306	1.14234	1.6298	0.863574	1.276
184	81.1696	115.579	98.3743	61.2846	90.4681	75.8764	1.14209	1.62625	0.862302	1.27293
185	81.1553	115.327	98.2412	61.2002	90.2605	75.7303	1.14189	1.6227	0.861115	1.27001
186	81.1353	115.075	98.1052	61.0494	89.9646	75.507	1.14161	1.61916	0.858994	1.26584
187	81.3668	114.823	98.0949	60.904	89.6799	75.292	1.14487	1.61561	0.856948	1.26184
188	81.3539	114.571	97.9625	60.7639	89.4672	75.1156	1.14469	1.61207	0.854976	1.25885
189	81.3425	114.319	97.8307	60.6291	89.2663	74.9477	1.14453	1.60852	0.853079	1.25602
190	81.1782	114.067	97.6226	60.5695	89.121	74.8452	1.14221	1.60498	0.85224	1.25397
191	80.6153	113.129	96.8723	60.5248	89.1316	74.8282	1.13429	1.59178	0.851612	1.25412
192	80.6096	113.364	96.987	60.8497	89.4703	75.16	1.13421	1.59509	0.856183	1.25889
193	80.617	113.6	97.1083	61.1754	89.8224	75.4989	1.13432	1.5984	0.860766	1.26384
194	80.6185	113.835	97.2267	61.5019	90.1884	75.8451	1.13434	1.60171	0.86536	1.26899
195	80.6246	114.07	97.3474	61.8291	90.5684	76.1988	1.13443	1.60502	0.869964	1.27434
196	80.745	114.305	97.5252	62.1569	90.9606	76.5587	1.13612	1.60833	0.874576	1.27986
197	80.7392	114.54	97.6398	62.4856	91.3647	76.9252	1.13604	1.61164	0.879201	1.28554
198	80.7328	114.776	97.7542	62.8028	91.7807	77.2918	1.13595	1.61495	0.883664	1.2914
199	80.7263	115.011	97.8686	63.1206	92.2091	77.6649	1.13586	1.61826	0.888136	1.29742
200	82.1189	116.2	99.1595	63.4391	92.6463	78.0427	1.15545	1.63499	0.892617	1.30358
201	81.9466	116.163	99.0546	63.7693	93.0963	78.4328	1.15303	1.63446	0.897263	1.30991
202	94.4778	131.334	112.906	64.0993	93.563	78.8312	1.32935	1.84793	0.901907	1.31647
203	94.4768	131.369	112.923	64.4297	94.0177	79.2237	1.32933	1.84842	0.906556	1.32287
204	94.4758	131.414	112.945	64.7625	94.4619	79.6122	1.32932	1.84905	0.911238	1.32912
205	94.4736	131.464	112.969	65.0955	94.8971	79.9963	1.32929	1.84976	0.915924	1.33525
206	94.4705	131.471	112.971	65.4285	95.3222	80.3754	1.32924	1.84986	0.920609	1.34123
207	94.4686	131.476	112.972	65.7556	95.7372	80.7464	1.32922	1.84993	0.925211	1.34707
208	94.4692	131.48	112.974	66.083	96.1421	81.1125	1.32922	1.84998	0.929818	1.35276
209	94.4694	131.492	112.981	66.4108	96.5367	81.4737	1.32923	1.85016	0.93443	1.35832
210	94.4709	131.428	112.95	66.7368	96.9135	81.8252	1.32925	1.84926	0.939017	1.36362
211	94.5411	131.451	112.996	67.0076	97.1815	82.0946	1.33024	1.84958	0.942828	1.36739
212	94.5443	131.523	113.034	67.2878	97.4497	82.3688	1.33028	1.85059	0.94677	1.37116
213	94.545	131.499	113.022	67.3083	97.3999	82.3541	1.33029	1.85026	0.947058	1.37046
214	94.5998	131.512	113.056	67.3294	97.3469	82.3382	1.33106	1.85043	0.947356	1.36972
215	94.6066	131.552	113.079	67.3511	97.2903	82.3207	1.33116	1.851	0.947661	1.36892
216	94.6116	131.572	113.092	67.3734	97.2297	82.3016	1.33123	1.85127	0.947975	1.36807
217	94.6135	131.59	113.102	67.3962	97.1672	82.2817	1.33126	1.85153	0.948296	1.36719
218	94.615	131.607	113.111	67.4195	97.103	82.2613	1.33128	1.85178	0.948624	1.36628
219	94.6162	131.623	113.12	67.4431	97.0402	82.2416	1.33129	1.852	0.948955	1.3654
220	94.5741	131.478	113.026	67.472	97.0511	82.2616	1.3307	1.84995	0.949362	1.36555
221	94.8633	130.334	112.598	67.5083	97.1662	82.3373	1.33477	1.83385	0.949873	1.36717
222	94.8772	130.3	112.589	67.5487	97.2846	82.4166	1.33497	1.83338	0.950441	1.36884
223	94.8872	130.266	112.577	67.5963	97.4043	82.5003	1.33511	1.83291	0.951111	1.37052
224	94.8999	130.233	112.566	67.6514	97.5294	82.5904	1.33528	1.83243	0.951886	1.37228
225	94.9096	130.199	112.554	67.4112	97.302	82.3566	1.33542	1.83196	0.948506	1.36908
226	94.9198	130.166	112.543	67.178	97.0762	82.1271	1.33556	1.83149	0.945226	1.36591
227	94.927	130.132	112.529	66.9522	96.8518	81.902	1.33567	1.83102	0.942048	1.36275
228	94.9346	130.098	112.516	66.7337	96.629	81.6813	1.33577	1.83054	0.938974	1.35961
229	94.9404	130.132	112.536	66.5175	96.4318	81.4746	1.33585	1.83102	0.935931	1.35684
230	95.0481	131.728	113.388	66.3138	96.1812	81.2475	1.33737	1.85347	0.933066	1.35331
231	95.1978	133.894	114.546	66.1072	95.9547	81.0309	1.33948	1.88395	0.930158	1.35013
232	95.3476	133.99	114.669	65.8809	95.7788	80.8299	1.34158	1.88531	0.926974	1.34765
233	95.4974	134.091	114.794	65.6487	95.6008	80.6248	1.34369	1.88672	0.923708	1.34515
234	95.6471	134.18	114.914	65.411	95.4212	80.4161	1.3458	1.88798	0.920362	1.34262
235	81.3491	116.97	99.1594	65.1674	95.246	80.2067	1.14462	1.64582	0.916935	1.34016
236	81.4989	117.042	99.2705	64.9182	95.0717	79.995	1.14673	1.64684	0.913429	1.3377
237	81.6486	117.093	99.3709	64.6634	94.8943	79.7788	1.14883	1.64755	0.909843	1.33521
238	81.7984	117.144	99.4711	64.5102	94.8433	79.6768	1.15094	1.64827	0.907689	1.33449
239	81.8449	117.712	99.7785	64.3516	94.7888	79.5702	1.1516	1.65626	0.905456	1.33372
240	82.0979	116.582	99.3401	64.1874	94.7038	79.4456	1.15515	1.64037	0.903147	1.33253
241	81.9949	116.955	99.4748	64.0371	94.7603	79.3987	1.15371	1.64561	0.901032	1.33332
242	81.892	116.894	99.3932	63.8985	94.7083	79.3034	1.15226	1.64476	0.899081	1.33259
243	81.789	116.815	99.3022	63.6127	94.456	79.0344	1.15081	1.64365	0.89506	1.32904
244	81.6861	116.747	99.2165	63.3227	94.1936	78.7581	1.14936	1.64268	0.890979	1.32535
245	81.5831	116.809	99.1961	63.026	93.9219	78.474	1.14791	1.64356	0.886805	1.32152
246	81.4801	116.795	99.1373	63.0196	94.0107	78.5152	1.14646	1.64335	0.886715	1.32277
247	81.3772	116.693	99.0349	63.0065	94.093	78.5498	1.14501	1.64192	0.886531	1.32393
248	86.4353	122.825	104.63	62.987	94.1701	78.5785	1.21618	1.72821	0.886255	1.32502
249	86.3323	122.715	104.524	62.9608	94.2429	78.6019	1.21474	1.72666	0.885887	1.32604
250	86.2294	122.096	104.163	62.8043	94.105	78.4547	1.21329	1.71795	0.883686	1.3241
251	86.6131	126.725	106.669	62.6344	94.0159	78.3252	1.21869	1.78308	0.881294	1.32285
252	86.9969	126.565	106.781	62.4688	93.9056	78.1872	1.22409	1.78082	0.878965	1.32129
253	79.7824	117.306	98.5441	62.3073	93.7941	78.0507	1.12258	1.65055	0.876693	1.31973
254	79.8472	117.189	98.5182	62.1511	93.6824	77.9167	1.12349	1.64891	0.874494	1.31815
255	79.8634	117.081	98.4722	62.0366	93.5699	77.8032	1.12371	1.64738	0.872883	1.31657
256	79.8176	117.267	98.5423	61.9474	93.4506	77.699	1.12307	1.65	0.871628	1.31489
257	79.834	117.199	98.5164	61.8638	93.3281	77.596	1.1233	1.64904	0.870452	1.31317
258	79.8531	117.139	98.4962	61.786	93.2065	77.4962	1.12357	1.6482	0.869357	1.31146
259	79.8714	117.098	98.4846	61.6064	92.9559	77.2812	1.12383	1.64762	0.866831	1.30793
260	72.6513	107.814	90.2327	61.2834	92.7066	76.995	1.02224	1.51699	0.862286	1.30442
261	72.6347	107.73	90.1824	60.8662	92.4767	76.6715	1.022	1.51581	0.856416	1.30119
262	72.619	107.646	90.1326	60.4296	92.0216	76.2256	1.02178	1.51463	0.850272	1.29479
263	72.5986	107.562	90.0804	60.2581	91.908	76.083	1.0215	1.51345	0.847858	1.29319
264	72.5996	107.478	90.0389	60.2259	91.9808	76.1034	1.02151	1.51227	0.847406	1.29421
265	73.3321	107.394	90.3631	60.1901	92.0497	76.1199	1.03182	1.51108	0.846903	1.29518
266	73.735	107.31	90.5226	60.1981	92.1142	76.1562	1.03749	1.5099	0.847014	1.29609
267	73.7447	107.226	90.4854	60.2067	92.1607	76.1837	1.03762	1.50872	0.847136	1.29674
268	73.7566	107.142	90.4494	60.2128	92.2009	76.2069	1.03779	1.50754	0.847222	1.29731
269	73.7636	107.058	90.4109	60.2163	92.2345	76.2254	1.03789	1.50636	0.847271	1.29778
270	70.7905	106.974	88.8823	60.2149	92.2606	76.2378	0.996055	1.50518	0.847251	1.29815
271	68.8038	106.773	87.7882	60.3549	92.4803	76.4176	0.9681	1.50234	0.849222	1.30124
272	68.7978	106.571	87.6844	60.493	92.7134	76.6032	0.968017	1.4995	0.851164	1.30452
273	82.4983	122.908	102.703	60.629	92.9597	76.7943	1.16079	1.72937	0.853077	1.30799
274	82.4919	122.706	102.599	60.7632	93.2194	76.9913	1.1607	1.72653	0.854967	1.31164
275	82.4848	122.505	102.495	60.8948	93.4924	77.1936	1.1606	1.72369	0.856817	1.31548
276	83.3751	122.303	102.839	60.9869	93.7787	77.3828	1.17313	1.72086	0.858114	1.31951
277	83.3433	122.101	102.722	61.0519	94.0783	77.5651	1.17268	1.71802	0.859028	1.32373
278	83.3087	121.9	102.604	61.1138	94.3913	77.7525	1.17219	1.71518	0.859899	1.32813
279	83.2763	121.698	102.487	61.1728	94.7176	77.9452	1.17174	1.71235	0.860729	1.33272
280	83.1959	121.497	102.346	61.2155	95.0572	78.1363	1.1706	1.70951	0.861331	1.3375
281	83.4655	121.698	102.582	61.4051	95.3873	78.3962	1.1744	1.71235	0.863997	1.34214
282	83.4089	121.9	102.654	61.6933	95.7136	78.7035	1.1736	1.71518	0.868053	1.34673
283	83.3521	122.101	102.727	61.9814	96.036	79.0087	1.1728	1.71802	0.872107	1.35127
284	83.2976	122.303	102.8	61.9848	96.0109	78.9979	1.17203	1.72086	0.872155	1.35092
285	83.2432	122.505	102.874	61.9883	95.9819	78.9851	1.17127	1.72369	0.872203	1.35051
286	83.1884	122.706	102.947	61.9992	95.949	78.9741	1.1705	1.72653	0.872357	1.35005
287	83.0473	122.908	102.978	61.9657	95.9122	78.9389	1.16851	1.72937	0.871886	1.34953
288	82.9964	123.109	103.053	61.9339	95.8714	78.9027	1.1678	1.7322	0.871439	1.34895
289	82.9488	123.311	103.13	61.7015	95.5834	78.6424	1.16713	1.73504	0.868168	1.3449
290	82.6322	123.513	103.072	61.4761	95.2915	78.3838	1.16267	1.73788	0.864996	1.34079
291	82.5948	123.227	102.911	61.2701	95.0058	78.138	1.16215	1.73386	0.862098	1.33678
292	82.583	122.941	102.762	61.0496	94.7076	77.8786	1.16198	1.72984	0.858996	1.33258
293	82.5733	122.656	102.615	60.8283	94.3969	77.6126	1.16184	1.72582	0.855883	1.32821
294	82.5665	122.37	102.468	60.5929	94.0541	77.3235	1.16175	1.7218	0.852569	1.32338
295	82.561	122.085	102.323	60.3591	93.6988	77.029	1.16167	1.71779	0.849281	1.31839
296	82.7029	121.799	102.251	60.1284	93.331	76.7297	1.16367	1.71377	0.846034	1.31321
297	82.7059	121.513	102.11	59.8947	92.9506	76.4227	1.16371	1.70975	0.842746	1.30786
298	82.7073	121.228	101.968	59.6663	92.5577	76.112	1.16373	1.70573	0.839532	1.30233
299	72.982	109.226	91.1042	59.4384	92.1523	75.7953	1.02689	1.53687	0.836326	1.29662
300	73.0911	108.941	91.016	59.3581	91.8466	75.6024	1.02842	1.53285	0.835196	1.29232
301	73.3995	108.874	91.1366	59.3033	91.7398	75.5215	1.03277	1.5319	0.834424	1.29082
302	73.3793	108.806	91.0929	59.2506	91.65	75.4503	1.03248	1.53096	0.833683	1.28956
303	73.3058	108.739	91.0225	59.199	91.5788	75.3889	1.03145	1.53001	0.832957	1.28856
304	72.511	107.734	90.1223	59.1488	91.5267	75.3378	1.02026	1.51586	0.832251	1.28782
305	72.4911	107.667	90.0788	59.1	91.4939	75.2969	1.01998	1.51492	0.831564	1.28736
306	72.497	107.599	90.0482	59.0645	91.5129	75.2887	1.02007	1.51397	0.831064	1.28763
307	72.3824	107.532	89.9573	59.0225	91.5518	75.2871	1.01845	1.51303	0.830473	1.28818
308	72.3477	107.465	89.9063	59.0345	91.608	75.3213	1.01797	1.51208	0.830642	1.28897
309	72.3071	107.398	89.8524	58.8673	91.4335	75.1504	1.01739	1.51114	0.82829	1.28651
310	75.2111	109.739	92.4751	58.9119	91.814	75.363	1.05825	1.54408	0.828918	1.29187
311	75.4046	114.203	94.8038	58.9637	92.1564	75.5601	1.06098	1.60689	0.829646	1.29668
312	75.4098	114.283	94.8465	59.0127	92.5057	75.7592	1.06105	1.60802	0.830336	1.3016
313	75.4207	114.397	94.9087	59.0753	92.8553	75.9653	1.0612	1.60962	0.831217	1.30652
314	75.4378	114.519	94.9785	59.1543	93.2074	76.1808	1.06144	1.61134	0.832328	1.31147
315	75.4588	114.648	95.0533	59.2629	93.5769	76.4199	1.06174	1.61315	0.833856	1.31667
316	75.7203	115.472	95.5963	59.3851	93.9467	76.6659	1.06542	1.62475	0.835576	1.32187
317	75.7314	115.614	95.673	59.5197	94.3163	76.918	1.06558	1.62675	0.837469	1.32707
318	76.8157	115.7	96.2577	59.6703	94.6768	77.1736	1.08083	1.62795	0.839589	1.33215
319	67.9284	104.395	86.1617	59.8175	95.0476	77.4325	0.955784	1.46888	0.841659	1.33736
320	68.1156	110.791	89.4532	59.9161	95.1854	77.5507	0.958418	1.55888	0.843047	1.3393
321	68.3684	109.69	89.0289	59.8627	95.2304	77.5465	0.961974	1.54338	0.842296	1.33994
322	68.6211	109.768	89.1948	59.7994	95.0836	77.4415	0.96553	1.54449	0.841405	1.33787
323	68.8738	109.709	89.2914	59.7356	94.9496	77.3426	0.969086	1.54366	0.840508	1.33598
324	69.1265	109.694	89.4104	59.6712	94.8268	77.249	0.972642	1.54345	0.839601	1.33426
325	69.3792	109.584	89.4819	59.6299	94.7146	77.1723	0.976198	1.5419	0.839019	1.33268
326	69.632	109.521	89.5765	59.5915	94.613	77.1023	0.979754	1.54101	0.83848	1.33125
327	69.8847	109.452	89.6681	59.5409	94.4893	77.0151	0.983309	1.54003	0.837768	1.32951
328	70.0927	109.19	89.6414	59.4899	94.3755	76.9327	0.986236	1.53635	0.83705	1.32791
329	69.9869	109.341	89.6638	59.3855	94.2741	76.8298	0.984747	1.53848	0.835581	1.32648
330	68.9767	104.279	86.6279	59.435	94.4333	76.9341	0.970534	1.46726	0.836277	1.32872
331	68.8386	104.632	86.7353	59.4543	94.298	76.8761	0.968591	1.47222	0.836549	1.32682
332	68.8339	104.985	86.9093	59.4728	94.2181	76.8455	0.968525	1.47718	0.83681	1.32569
333	68.8301	105.338	87.0838	59.475	94.1383	76.8067	0.968471	1.48215	0.83684	1.32457
334	68.8274	105.69	87.2589	59.4607	94.0653	76.763	0.968433	1.48711	0.836639	1.32354
335	69.3072	106.043	87.6752	59.4265	93.9969	76.7117	0.975184	1.49208	0.836159	1.32258
336	69.3885	106.396	87.8922	59.3767	93.9375	76.6571	0.976328	1.49704	0.835457	1.32174
337	69.4036	106.749	88.0762	59.1904	93.885	76.5377	0.976541	1.502	0.832836	1.321
338	69.4062	107.102	88.2539	59.1161	93.8396	76.4779	0.976577	1.50697	0.831791	1.32037
339	69.4239	107.454	88.4391	59.0101	93.8104	76.4102	0.976826	1.51193	0.830299	1.31995
340	68.9181	107.807	88.3626	59.0391	93.778	76.4086	0.969709	1.5169	0.830707	1.3195
341	68.5014	107.891	88.1963	59.1574	93.9692	76.5633	0.963846	1.51808	0.832371	1.32219
342	68.7398	107.975	88.3575	59.284	94.1314	76.7077	0.9672	1.51926	0.834153	1.32447
343	68.6638	108.059	88.3615	59.4736	94.3337	76.9037	0.966132	1.52044	0.836821	1.32732
344	68.5877	108.143	88.3654	59.656	94.5347	77.0953	0.96506	1.52162	0.839387	1.33015
345	68.444	108.227	88.3356	59.8309	94.7515	77.2912	0.963038	1.52281	0.841849	1.3332
346	68.3813	108.311	88.3462	59.9744	94.9749	77.4747	0.962156	1.52399	0.843868	1.33634
347	65.9065	108.395	87.1508	60.1064	95.1909	77.6486	0.927335	1.52517	0.845725	1.33938
348	68.3988	108.479	88.439	60.2301	95.3509	77.7905	0.962403	1.52635	0.847465	1.34163
349	67.9719	108.563	88.2675	60.3462	95.4986	77.9224	0.956395	1.52753	0.849099	1.34371
350	70.5665	108.647	89.6068	60.432	95.5185	77.9752	0.992904	1.52872	0.850306	1.34399
351	71.3422	108.378	89.8603	60.3976	95.4583	77.928	1.00382	1.52493	0.849823	1.34314
352	71.3723	108.11	89.7409	60.3917	95.3722	77.882	1.00424	1.52115	0.849739	1.34193
353	72.6272	109.321	90.9741	60.3735	95.2603	77.8169	1.0219	1.5382	0.849483	1.34036
354	72.4774	109.646	91.0619	60.3593	95.1225	77.7409	1.01979	1.54277	0.849283	1.33842
355	72.3276	110.338	91.333	60.3507	94.9588	77.6548	1.01768	1.55251	0.849162	1.33611
356	72.1779	110.834	91.5058	60.3149	94.7693	77.5421	1.01558	1.55948	0.848658	1.33345
357	72.0281	111.026	91.5269	60.2829	94.5539	77.4184	1.01347	1.56218	0.848208	1.33042
358	71.8784	110.181	91.0296	60.3765	94.3127	77.3446	1.01136	1.55029	0.849525	1.32702
359	71.7286	110.267	90.9976	60.3482	94.0456	77.1969	1.00925	1.5515	0.849127	1.32326
360	72.2572	109.162	90.7094	60.2676	93.7526	77.0101	1.01669	1.53595	0.847993	1.31914
361	69.349	107.796	88.5722	59.9751	93.4377	76.7064	0.975772	1.51673	0.843878	1.31471
362	69.5006	107.325	88.4129	59.6465	93.1173	76.3819	0.977905	1.51011	0.839253	1.3102
363	69.4926	106.855	88.1736	59.3234	92.7915	76.0574	0.977793	1.50349	0.834707	1.30562
364	69.4982	106.384	87.9413	58.9404	92.3911	75.6657	0.977872	1.49688	0.829318	1.29998
365	69.5328	105.914	87.7233	58.5734	91.9575	75.2655	0.978358	1.49026	0.824155	1.29388
366	68.8454	105.444	87.1444	58.2163	91.4736	74.8449	0.968686	1.48364	0.81913	1.28708
367	68.8583	104.973	86.9157	57.8695	90.9486	74.409	0.968868	1.47702	0.81425	1.27969
368	68.8969	104.503	86.6998	57.5298	90.3965	73.9632	0.969411	1.4704	0.809471	1.27192
369	68.9504	104.032	86.4913	57.2003	89.8716	73.536	0.970164	1.46378	0.804835	1.26454
370	67.4781	103.562	85.52	56.9346	89.4112	73.1729	0.949447	1.45716	0.801096	1.25806
371	65.8327	103.176	84.5041	56.7213	89.1101	72.9157	0.926296	1.45173	0.798095	1.25382
372	65.8854	102.789	84.3372	56.6565	88.8782	72.7673	0.927037	1.44629	0.797183	1.25056
373	66.0267	102.403	84.2147	56.5873	88.6695	72.6284	0.929026	1.44085	0.79621	1.24762
374	66.0832	102.016	84.0498	56.5141	88.464	72.4891	0.929821	1.43542	0.79518	1.24473
375	66.2548	101.63	83.9424	56.4438	88.2817	72.3628	0.932236	1.42998	0.79419	1.24216
376	66.3005	101.244	83.772	56.3251	88.0619	72.1935	0.932878	1.42454	0.792519	1.23907
377	66.3582	100.857	83.6076	56.2443	87.8647	72.0545	0.93369	1.41911	0.791383	1.2363
378	66.3515	100.471	83.4111	56.1609	87.6852	71.9231	0.933596	1.41367	0.79021	1.23377
379	66.4042	100.207	83.3054	56.0723	87.5369	71.8046	0.934338	1.40995	0.788963	1.23168
380	67.5316	101.675	84.6031	55.7837	87.2194	71.5015	0.950201	1.43061	0.784902	1.22722
381	67.9898	102.705	85.3476	55.5695	86.9223	71.2459	0.956648	1.44511	0.781888	1.22304
382	68.0521	102.824	85.4383	55.4386	86.6416	71.0401	0.957525	1.44679	0.780047	1.21909
383	68.1173	102.851	85.4841	55.3078	86.3773	70.8425	0.958441	1.44716	0.778206	1.21537
384	68.0284	102.449	85.2384	55.17	86.1295	70.6498	0.957191	1.4415	0.776268	1.21188
385	68.0918	102.477	85.2843	55.0335	85.8982	70.4659	0.958083	1.44189	0.774347	1.20863
386	65.7456	99.5862	82.6659	54.8903	85.6833	70.2868	0.92507	1.40122	0.772332	1.2056
387	65.8191	99.5993	82.7092	54.7488	85.4849	70.1169	0.926105	1.40141	0.770341	1.20281
388	65.7787	99.5099	82.6443	54.5053	85.1787	69.842	0.925537	1.40015	0.766914	1.1985
389	65.7132	99.7073	82.7103	54.266	84.8889	69.5774	0.924615	1.40293	0.763547	1.19443
390	61.7653	95.6091	78.6872	54.1839	84.7466	69.4653	0.869065	1.34526	0.762392	1.19242
391	61.7825	95.5755	78.679	54.0479	84.5309	69.2894	0.869308	1.34479	0.760479	1.18939
392	61.8034	95.5419	78.6726	53.889	84.2665	69.0777	0.869602	1.34432	0.758243	1.18567
393	61.8565	95.5083	78.6824	53.7269	83.9978	68.8624	0.87035	1.34385	0.755963	1.18189
394	61.8603	95.4747	78.6675	53.5616	83.7269	68.6443	0.870402	1.34337	0.753637	1.17808
395	61.9415	95.4411	78.6913	53.4008	83.4749	68.4379	0.871546	1.3429	0.751374	1.17453
396	61.978	95.4075	78.6928	53.2368	83.2214	68.2291	0.87206	1.34243	0.749066	1.17096
397	62.059	95.3739	78.7165	53.1195	83.0253	68.0724	0.873199	1.34195	0.747416	1.1682
398	57.1755	89.3564	73.266	52.9986	82.8322	67.9154	0.804486	1.25729	0.745714	1.16549
399	57.2544	89.3228	73.2886	52.8796	82.6468	67.7632	0.805596	1.25681	0.74404	1.16288
400	60.4522	92.2216	76.3369	52.6253	82.6143	67.6198	0.850591	1.2976	0.740461	1.16242
401	60.5004	92.1153	76.3078	52.6567	82.9833	67.82	0.851268	1.2961	0.740905	1.16761
402	60.5004	92.1011	76.3007	52.6889	83.3621	68.0255	0.851268	1.2959	0.741358	1.17294
403	60.5004	92.1292	76.3148	52.7181	83.7495	68.2338	0.851268	1.2963	0.741768	1.17839
404	60.5004	92.1088	76.3046	52.7613	84.1435	68.4524	0.851268	1.29601	0.742376	1.18394
405	60.5004	92.1107	76.3055	52.8047	84.5446	68.6746	0.851268	1.29604	0.742986	1.18958
406	60.5004	92.1076	76.304	52.7138	84.7901	68.752	0.851268	1.296	0.741708	1.19304
407	60.5004	92.063	76.2817	52.627	85.0401	68.8336	0.851268	1.29537	0.740486	1.19655
408	60.5004	92.14	76.3202	52.531	85.3029	68.9169	0.851268	1.29645	0.739135	1.20025
409	60.5004	92.2141	76.3572	52.5375	85.6901	69.1138	0.851268	1.2975	0.739227	1.2057
410	57.7257	95.6919	76.7088	52.5575	86.1484	69.353	0.812227	1.34643	0.739509	1.21215
411	59.496	100.202	79.8489	52.4308	86.5749	69.5029	0.837136	1.40989	0.737726	1.21815
412	59.5276	100.378	79.9528	52.3026	87.0091	69.6559	0.83758	1.41236	0.735922	1.22426
413	59.4878	100.527	80.0076	52.2168	87.4967	69.8568	0.83702	1.41447	0.734714	1.23112
414	59.8219	100.636	80.2289	52.1319	87.9844	70.0582	0.841722	1.41599	0.73352	1.23798
415	59.8284	100.755	80.2915	52.0479	88.4773	70.2626	0.841814	1.41766	0.732338	1.24492
416	53.5651	93.1954	73.3803	51.9649	88.97	70.4674	0.753686	1.3113	0.73117	1.25185
417	53.6815	93.2589	73.4702	51.8828	89.4863	70.6845	0.755323	1.31219	0.730014	1.25911
418	53.5799	93.4984	73.5392	51.7855	90.0043	70.8949	0.753894	1.31557	0.728646	1.2664
419	53.6463	93.4687	73.5575	51.6246	90.5113	71.0679	0.754828	1.31515	0.726381	1.27353
420	53.9952	94.9579	74.4765	51.5419	90.6048	71.0734	0.759737	1.3361	0.725219	1.27485
421	54.2577	97.176	75.7169	51.6037	90.7821	71.1929	0.763431	1.36731	0.726087	1.27735
422	54.2764	97.2341	75.7553	51.5793	90.7519	71.1656	0.763694	1.36813	0.725744	1.27692
423	56.2883	99.6987	77.9935	51.5556	90.6858	71.1207	0.792002	1.40281	0.725411	1.27599
424	56.307	99.7292	78.0181	51.5363	90.4862	71.0112	0.792265	1.40324	0.725139	1.27318
425	56.3257	99.8207	78.0732	51.5026	90.3888	70.9457	0.792529	1.40452	0.724665	1.27181
426	56.3445	99.8158	78.0801	51.4709	90.2852	70.8781	0.792792	1.40445	0.72422	1.27035
427	56.3632	100.321	78.3423	51.5718	90.3229	70.9473	0.793056	1.41157	0.725638	1.27088
428	56.0606	100.313	78.1867	51.6691	90.3404	71.0047	0.788799	1.41145	0.727008	1.27113
429	54.7855	100.152	77.4688	51.7739	90.3286	71.0512	0.770856	1.40919	0.728482	1.27096
430	56.3525	91.3633	73.8579	51.8777	90.4067	71.1422	0.792905	1.28552	0.729942	1.27206
431	56.4661	96.6375	76.5518	51.9663	90.3451	71.1557	0.794504	1.35973	0.73119	1.2712
432	56.5129	96.6984	76.6057	52.0442	90.1678	71.106	0.795163	1.36059	0.732286	1.2687
433	56.5597	96.1031	76.3314	52.1235	89.9869	71.0552	0.795821	1.35221	0.733402	1.26616
434	56.6065	93.392	74.9993	52.0945	89.6778	70.8862	0.79648	1.31407	0.732994	1.26181
435	56.6533	95.6917	76.1725	52.0669	89.3555	70.7112	0.797138	1.34643	0.732605	1.25727
436	56.7001	95.6778	76.189	52.0407	88.9664	70.5036	0.797797	1.34623	0.732236	1.2518
437	56.7469	95.3379	76.0424	52.0159	88.5911	70.3035	0.798455	1.34145	0.731887	1.24652
438	56.7937	94.967	75.8804	51.9925	88.2642	70.1283	0.799114	1.33623	0.731558	1.24192
439	56.8405	94.5799	75.7102	51.9865	87.9357	69.9611	0.799772	1.33078	0.731474	1.2373
440	56.8873	96.4768	76.6821	52.0002	87.2261	69.6132	0.800431	1.35747	0.731667	1.22731
441	56.9341	94.97	75.952	51.983	87.0633	69.5231	0.801089	1.33627	0.731424	1.22502
442	56.9809	94.7084	75.8447	51.961	86.6582	69.3096	0.801748	1.33259	0.731115	1.21932
443	57.0277	94.6904	75.8591	51.9376	86.2537	69.0956	0.802406	1.33234	0.730786	1.21363
444	53.7851	90.8712	72.3281	51.9128	85.8786	68.8957	0.75678	1.2786	0.730436	1.20835
445	53.8319	90.6185	72.2252	51.8866	85.5553	68.721	0.757439	1.27504	0.730068	1.2038
446	53.8787	89.277	71.5778	51.9576	85.2601	68.6088	0.758097	1.25617	0.731067	1.19965
447	53.9255	89.5674	71.7464	52.0272	84.9666	68.4969	0.758756	1.26025	0.732046	1.19552
448	53.9723	91.112	72.5421	52.0953	84.6932	68.3943	0.759414	1.28199	0.733005	1.19167
449	54.0191	91.0682	72.5436	52.0114	84.3329	68.1721	0.760073	1.28137	0.731824	1.1866
450	53.1374	82.7377	67.9375	52.0225	84.0852	68.0539	0.747668	1.16416	0.731981	1.18312
451	54.0846	85.672	69.8783	52.0293	84.06	68.0446	0.760995	1.20544	0.732076	1.18276
452	54.1033	85.752	69.9277	52.0355	84.1076	68.0715	0.761258	1.20657	0.732164	1.18343
453	54.122	85.8242	69.9731	52.0408	84.1867	68.1138	0.761521	1.20759	0.732238	1.18455
454	54.1407	85.8598	70.0003	52.0322	84.1752	68.1037	0.761785	1.20809	0.732117	1.18438
455	54.1595	84.2607	69.2101	52.1128	84.2742	68.1935	0.762048	1.18559	0.733251	1.18578
456	58.9187	90.3289	74.6238	52.1982	84.2177	68.2079	0.829013	1.27097	0.734452	1.18498
457	58.9374	90.3525	74.645	52.2754	84.2021	68.2388	0.829276	1.2713	0.735539	1.18476
458	58.9561	90.4431	74.6996	52.3441	84.1375	68.2408	0.82954	1.27258	0.736505	1.18385
459	55.9594	88.209	72.0842	52.4059	83.9876	68.1967	0.787374	1.24114	0.737374	1.18174
460	57.9087	90.2376	74.0732	52.3761	83.7394	68.0577	0.814803	1.26968	0.736955	1.17825
461	57.867	96.9024	77.3847	52.7377	84.2466	68.4922	0.814215	1.36346	0.742044	1.18539
462	57.9044	96.9575	77.431	52.862	84.3764	68.6192	0.814742	1.36424	0.743793	1.18721
463	57.9311	97.3724	77.6517	52.9539	84.5188	68.7364	0.815117	1.37007	0.745085	1.18922
464	57.7017	95.4098	76.5557	53.0547	84.6744	68.8646	0.811889	1.34246	0.746505	1.19141
465	58.165	96.1627	77.1638	53.0445	84.8448	68.9446	0.818408	1.35305	0.74636	1.19381
466	58.3065	92.5762	75.4414	53.0035	85.1062	69.0549	0.820399	1.30259	0.745784	1.19748
467	58.1924	92.1104	75.1514	52.8605	85.2488	69.0547	0.818794	1.29604	0.743771	1.19949
468	58.0663	91.3515	74.7089	52.7142	85.4068	69.0605	0.817019	1.28536	0.741713	1.20171
469	57.9758	91.0659	74.5208	52.5659	85.577	69.0714	0.815746	1.28134	0.739626	1.20411
470	56.1911	88.9146	72.5528	52.5034	85.8679	69.1856	0.790634	1.25107	0.738747	1.2082
471	71.3727	106.209	88.7909	52.3981	86.1623	69.2802	1.00425	1.49441	0.737265	1.21234
472	61.5191	94.1182	77.8187	52.2945	86.1372	69.2159	0.865602	1.32429	0.735808	1.21199
473	60.8882	94.471	77.6796	52.1998	86.1009	69.1504	0.856725	1.32925	0.734476	1.21148
474	61.0872	94.8238	77.9555	52.1051	86.0367	69.0709	0.859525	1.33421	0.733143	1.21058
475	58.8828	95.1766	77.0297	52.0333	86.0554	69.0443	0.828508	1.33918	0.732133	1.21084
476	58.2886	95.5294	76.909	51.9499	86.0303	68.9901	0.820147	1.34414	0.730959	1.21049
477	58.2367	95.8822	77.0595	51.8602	86.1639	69.0121	0.819417	1.34911	0.729697	1.21237
478	58.1913	96.235	77.2132	51.7773	86.3106	69.044	0.818778	1.35407	0.728531	1.21443
479	58.1689	96.5878	77.3784	51.6876	86.4841	69.0859	0.818464	1.35903	0.727269	1.21687
480	56.8901	96.9406	76.9154	51.6151	86.6623	69.1387	0.80047	1.364	0.726248	1.21938
481	60.484	101.912	81.1978	51.842	87.2076	69.5248	0.851037	1.43394	0.729441	1.22705
482	60.4789	101.727	81.1029	51.7266	87.3971	69.5618	0.850966	1.43134	0.727817	1.22972
483	60.6933	101.542	81.1177	51.807	87.838	69.8225	0.853983	1.42874	0.728948	1.23592
484	60.719	101.357	81.0381	51.9071	88.2735	70.0903	0.854344	1.42614	0.730356	1.24205
485	60.9487	101.172	81.0606	52.0021	88.7035	70.3528	0.857577	1.42354	0.731693	1.2481
486	61.1797	100.988	81.0837	52.2124	89.128	70.6702	0.860826	1.42094	0.734653	1.25407
487	61.1946	100.803	80.9987	52.4574	89.547	71.0022	0.861036	1.41834	0.7381	1.25997
488	61.2174	100.618	80.9177	52.7108	89.9605	71.3357	0.861356	1.41574	0.741665	1.26579
489	60.9546	100.433	80.6939	52.8147	90.1778	71.4962	0.857659	1.41314	0.743126	1.26884
490	61.2083	100.248	80.7284	52.944	90.3895	71.6668	0.861229	1.41054	0.744947	1.27182
491	71.3585	112.774	92.0662	52.9999	90.5894	71.7947	1.00405	1.58678	0.745733	1.27463
492	71.4596	113.009	92.2344	52.9653	90.6513	71.8083	1.00547	1.59009	0.745246	1.27551
493	71.576	113.244	92.4102	52.9319	90.7264	71.8292	1.00711	1.5934	0.744776	1.27656
494	71.3397	113.48	92.4096	52.888	90.8149	71.8515	1.00378	1.59671	0.744159	1.27781
495	71.4363	113.715	92.5755	52.8298	90.9167	71.8733	1.00514	1.60002	0.74334	1.27924
496	71.5397	113.95	92.7448	52.7604	91.0318	71.8961	1.0066	1.60333	0.742364	1.28086
497	71.6382	114.185	92.9117	52.8177	91.3267	72.0722	1.00798	1.60664	0.74317	1.28501
498	71.7541	114.42	93.0872	52.818	91.635	72.2265	1.00961	1.60995	0.743173	1.28935
499	64.2183	105.41	84.8139	52.8169	91.9565	72.3867	0.903581	1.48316	0.743158	1.29387
500	64.7061	105.645	85.1754	52.8198	92.2914	72.5556	0.910444	1.48647	0.743199	1.29858
501	61.9563	105.746	83.8509	52.9168	92.6365	72.7767	0.871754	1.48789	0.744564	1.30344
502	60.2234	103.728	81.9758	52.8005	92.7164	72.7584	0.847371	1.4595	0.742927	1.30456
503	60.2412	103.829	82.0351	52.6743	92.7868	72.7305	0.847621	1.46092	0.741151	1.30555
504	60.2473	103.93	82.0886	52.5425	92.8479	72.6952	0.847707	1.46234	0.739297	1.30641
505	59.9856	104.031	82.0081	52.4194	92.8995	72.6594	0.844024	1.46376	0.737564	1.30714
506	59.992	104.131	82.0617	52.2872	92.9418	72.6145	0.844115	1.46518	0.735705	1.30773
507	66.6644	112.277	89.4705	52.2235	93.068	72.6458	0.937999	1.57978	0.734809	1.30951
508	65.5382	112.377	88.9578	52.1522	93.1848	72.6685	0.922153	1.5812	0.733805	1.31115
509	65.5335	112.478	89.0058	52.0768	93.2922	72.6845	0.922086	1.58262	0.732745	1.31266
510	65.3518	112.579	88.9654	52.1626	93.5811	72.8718	0.91953	1.58404	0.733951	1.31673
511	67.4873	112.613	90.0499	52.2719	93.8566	73.0643	0.949578	1.58451	0.73549	1.32061
512	67.4245	112.646	90.0353	52.5197	94.1251	73.3224	0.948694	1.58498	0.738976	1.32438
513	67.3272	112.68	90.0035	52.8039	94.4312	73.6176	0.947325	1.58546	0.742975	1.32869
514	67.3324	112.713	90.0229	53.0881	94.7303	73.9092	0.947397	1.58593	0.746975	1.3329
515	67.2698	112.747	90.0084	53.3733	95.0223	74.1978	0.946516	1.5864	0.750987	1.33701
516	67.1855	112.781	89.983	53.6734	95.3072	74.4903	0.945331	1.58687	0.755209	1.34102
517	70.8953	117.38	94.1378	53.9755	95.5851	74.7803	0.997529	1.6516	0.75946	1.34493
518	70.8394	117.414	94.1267	54.009	95.5311	74.7701	0.996743	1.65207	0.759931	1.34417
519	70.8764	117.448	94.1619	54.0995	95.4701	74.7848	0.997263	1.65254	0.761204	1.34331
520	71.062	117.481	94.2716	54.188	95.402	74.795	0.999875	1.65301	0.762451	1.34235
521	72.0222	117.431	94.7265	54.2698	95.3213	74.7956	1.01339	1.6523	0.763601	1.34121
522	72.0414	117.38	94.7109	54.245	95.2313	74.7382	1.01366	1.6516	0.763253	1.33995
523	72.0525	117.33	94.6912	54.2241	95.1319	74.678	1.01381	1.65089	0.762958	1.33855
524	72.0719	117.28	94.6757	54.2101	95.023	74.6166	1.01408	1.65018	0.762761	1.33702
525	72.0958	117.229	94.6624	54.1968	94.9048	74.5508	1.01442	1.64947	0.762573	1.33535
526	72.1323	117.179	94.6555	54.1869	94.7771	74.482	1.01493	1.64876	0.762435	1.33356
527	72.1795	117.128	94.6539	54.1815	94.64	74.4108	1.0156	1.64805	0.762359	1.33163
528	65.8177	109.382	87.5999	54.0853	94.4002	74.2427	0.926085	1.53906	0.761005	1.32825
529	65.8308	109.332	87.5812	53.9923	94.1509	74.0716	0.926269	1.53835	0.759697	1.32475
530	65.7885	109.281	87.5349	53.89	93.8923	73.8911	0.925674	1.53764	0.758257	1.32111
531	65.4698	109.113	87.2915	54.137	93.6383	73.8876	0.92119	1.53527	0.761732	1.31753
532	65.4759	108.945	87.2106	54.5589	93.661	74.1099	0.921275	1.53291	0.767669	1.31785
533	65.4879	108.777	87.1326	54.9026	93.5988	74.2507	0.921445	1.53055	0.772505	1.31698
534	65.5308	108.609	87.07	55.2446	93.5453	74.395	0.922048	1.52818	0.777317	1.31623
535	65.5486	108.441	86.9949	55.5847	93.5005	74.5426	0.922299	1.52582	0.782102	1.31559
536	65.5563	108.273	86.9148	55.9139	93.4642	74.6891	0.922406	1.52345	0.786734	1.31508
537	65.5608	108.105	86.833	56.2409	93.4366	74.8387	0.92247	1.52109	0.791336	1.3147
538	65.2171	107.937	86.5772	56.5654	93.4175	74.9915	0.917634	1.51873	0.795902	1.31443
539	65.2257	107.769	86.4975	57.0202	93.5655	75.2928	0.917755	1.51636	0.8023	1.31651
540	65.0765	107.601	86.3389	57.3099	93.7221	75.516	0.915656	1.514	0.806377	1.31871
541	72.2487	107.736	89.9922	57.719	93.8794	75.7992	1.01657	1.51589	0.812133	1.32093
542	83.0256	120.85	101.938	58.2714	94.1974	76.2344	1.16821	1.70042	0.819906	1.3254
543	79.2425	116.419	97.8305	58.5604	94.2048	76.3826	1.11498	1.63806	0.823972	1.32551
544	79.2197	116.553	97.8863	58.8296	94.2186	76.5241	1.11466	1.63995	0.827759	1.3257
545	79.2018	116.687	97.9446	59.1068	94.2386	76.6727	1.11441	1.64184	0.83166	1.32598
546	79.0071	116.822	97.9144	59.4143	94.2649	76.8396	1.11167	1.64374	0.835986	1.32635
547	79	116.956	97.9781	59.717	94.2975	77.0072	1.11157	1.64563	0.840246	1.32681
548	78.9971	117.091	98.0438	60.0174	94.3363	77.1768	1.11152	1.64752	0.844472	1.32735
549	78.9941	117.225	98.1095	60.3251	94.3814	77.3532	1.11148	1.64941	0.848801	1.32799
550	75.7059	117.359	96.5326	60.5652	94.4327	77.499	1.06522	1.6513	0.85218	1.32871
551	78.0512	117.326	97.6885	60.9657	94.4864	77.7261	1.09822	1.65083	0.857815	1.32947
552	84.2419	124.773	104.507	61.0087	94.5284	77.7686	1.18532	1.75561	0.85842	1.33006
553	71.5243	109.411	90.4678	60.8321	94.2935	77.5628	1.00638	1.53947	0.855935	1.32675
554	71.1404	109.378	90.2591	60.736	94.1552	77.4456	1.00098	1.53899	0.854584	1.32481
555	71.3442	109.344	90.3442	60.6432	94.0179	77.3306	1.00385	1.53852	0.853278	1.32287
556	71.9674	109.311	90.6389	60.5667	93.8794	77.223	1.01261	1.53805	0.852201	1.32093
557	71.8798	109.277	90.5784	60.5034	93.688	77.0957	1.01138	1.53758	0.851311	1.31823
558	71.838	109.243	90.5407	60.4439	93.4912	76.9675	1.01079	1.5371	0.850473	1.31546
559	71.6394	109.21	90.4246	60.3874	93.2763	76.8319	1.008	1.53663	0.849679	1.31244
560	70.2965	109.176	89.7363	60.3301	93.0619	76.696	0.989105	1.53616	0.848873	1.30942
561	73.3561	109.059	91.2073	60.2108	93.1394	76.6751	1.03215	1.5345	0.847194	1.31051
562	73.377	108.941	91.159	60.5415	93.9002	77.2209	1.03245	1.53285	0.851847	1.32122
563	73.4448	108.885	91.165	60.6318	94.37	77.5009	1.0334	1.53207	0.853117	1.32783
564	73.5095	109.089	91.2991	60.9867	95.1578	78.0723	1.03431	1.53493	0.858111	1.33891
565	73.5516	109.244	91.3976	61.3619	95.947	78.6545	1.0349	1.53711	0.86339	1.35002
566	73.8591	109.353	91.6059	61.7104	96.7375	79.224	1.03923	1.53864	0.868294	1.36114
567	73.9298	108.353	91.1414	62.028	97.5294	79.7787	1.04023	1.52458	0.872762	1.37228
568	73.997	108.373	91.1849	62.3487	98.3227	80.3357	1.04117	1.52485	0.877275	1.38345
569	74.0569	108.118	91.0873	62.6717	99.1175	80.8946	1.04202	1.52127	0.881819	1.39463
570	74.0362	108.263	91.1497	62.9865	99.9136	81.4501	1.04172	1.52331	0.886249	1.40583
571	69.5077	114.656	92.0817	63.3662	100.711	82.0387	0.978005	1.61326	0.891591	1.41705
572	96.8293	147.566	122.198	63.5919	101.514	82.5529	1.36243	2.07632	0.894767	1.42835
573	91.39	140.964	116.177	63.5946	102.054	82.8243	1.2859	1.98342	0.894805	1.43595
574	91.4213	140.958	116.19	63.5927	102.596	83.0944	1.28634	1.98335	0.894778	1.44358
575	91.4427	140.953	116.198	63.5152	103.129	83.3219	1.28664	1.98328	0.893688	1.45107
576	91.1128	140.949	116.031	63.599	103.653	83.6261	1.282	1.98322	0.894867	1.45845
577	91.1155	140.946	116.03	63.6704	104.172	83.9211	1.28204	1.98317	0.895871	1.46575
578	91.0927	140.942	116.017	63.7341	104.736	84.2352	1.28172	1.98312	0.896767	1.47369
579	91.0951	140.939	116.017	63.79	105.299	84.5445	1.28175	1.98307	0.897555	1.48161
580	90.7344	140.935	115.835	63.6918	105.873	84.7823	1.27667	1.98302	0.896173	1.48968
581	90.6881	140.931	115.81	63.607	106.439	85.023	1.27602	1.98297	0.894979	1.49765
582	90.6677	140.926	115.797	63.7478	106.706	85.2271	1.27574	1.9829	0.896961	1.50141
583	79.9121	127.941	103.926	63.1059	106.031	84.5685	1.1244	1.80018	0.887929	1.49191
584	79.8871	127.934	103.91	62.5773	105.493	84.0353	1.12405	1.80009	0.880491	1.48434
585	78.4402	127.926	103.183	62.0478	104.955	83.5013	1.10369	1.79997	0.873041	1.47676
586	81.7086	127.911	104.81	61.5183	104.416	82.967	1.14968	1.79977	0.86559	1.46918
587	81.7683	127.895	104.831	61.0071	103.876	82.4415	1.15052	1.79954	0.858398	1.46158
588	81.6845	127.877	104.781	60.4978	103.335	81.9166	1.14934	1.79929	0.851231	1.45398
589	81.5968	127.86	104.728	59.9915	102.794	81.3928	1.1481	1.79905	0.844108	1.44636
590	78.5729	127.842	103.208	59.2948	102.252	80.7734	1.10556	1.7988	0.834305	1.43873
591	78.8204	127.825	103.323	58.7134	101.709	80.211	1.10904	1.79855	0.826125	1.43109
592	78.8056	127.807	103.306	58.1321	101.165	79.6486	1.10883	1.7983	0.817945	1.42344
593	68.4447	115.291	91.8677	57.5272	100.593	79.0602	0.963048	1.62219	0.809434	1.41539
594	68.4488	115.272	91.8605	57.1444	100.289	78.7169	0.963105	1.62193	0.804048	1.41112
595	68.4623	115.254	91.858	56.7617	99.9855	78.3736	0.963296	1.62167	0.798663	1.40684
596	68.484	115.235	91.8593	56.3789	99.6817	78.0303	0.963601	1.62141	0.793277	1.40257
597	68.5206	115.215	91.868	55.9962	99.3778	77.687	0.964116	1.62113	0.787892	1.39829
598	68.5602	115.196	91.878	55.6134	99.0739	77.3436	0.964674	1.62086	0.782506	1.39402
599	68.5995	115.176	91.8876	55.2306	98.77	77.0003	0.965227	1.62057	0.77712	1.38974
600	64.791	115.155	89.9731	54.8479	98.4661	76.657	0.911638	1.62029	0.771735	1.38546

## Sheet: Total_degassing_constant_mors
Time	Total_raw_min_Mt_C/a	Total_raw_max_Mt_C/a	Total_raw_mean_Mt_C/a	Total_smoothed_min_Mt_C/a	Total_smoothed_max_Mt_C/a	Total_smoothed_mean_Mt_C/a	relative_raw_min	relative_raw_max	relative_smoothed_min	relative_smoothed_max
0	57.7831	84.3587	71.0709	57.7831	84.3587	71.0709	0.813035	1.18697	0.813035	1.18697
1	58.3494	86.1322	72.2408	58.444	85.1809	71.8125	0.821003	1.21192	0.822335	1.19853
2	57.8051	84.7459	71.2755	59.0521	85.8863	72.4692	0.813344	1.19241	0.83089	1.20846
3	80.7332	112.54	96.6367	59.6034	86.4836	73.0435	1.13595	1.58349	0.838647	1.21686
4	80.9077	111.851	96.3794	60.0976	86.9903	73.5439	1.13841	1.5738	0.8456	1.22399
5	80.7188	113.684	97.2016	60.5411	87.4329	73.987	1.13575	1.59959	0.851841	1.23022
6	102.107	138.963	120.535	60.9468	87.8422	74.3945	1.43669	1.95528	0.857549	1.23598
7	101.664	136.452	119.058	61.3313	88.2458	74.7885	1.43046	1.91994	0.862959	1.24166
8	101.45	136.848	119.149	61.7111	88.6635	75.1873	1.42745	1.92551	0.868303	1.24754
9	101.128	135.538	118.333	62.0992	89.1053	75.6023	1.42292	1.90709	0.873764	1.25375
10	100.821	136.652	118.736	62.5026	89.573	76.0378	1.4186	1.92275	0.87944	1.26033
11	99.838	134.732	117.285	63.0872	90.4225	76.7549	1.40477	1.89574	0.887666	1.27229
12	89.9422	123.45	106.696	63.6737	91.342	77.5078	1.26553	1.737	0.895918	1.28522
13	89.0942	123.263	106.179	64.3201	92.3767	78.3484	1.2536	1.73437	0.905013	1.29978
14	87.1057	123.097	105.101	64.7522	93.048	78.9001	1.22562	1.73202	0.911093	1.30923
15	90.8845	122.958	106.921	65.175	94.1359	79.6554	1.27879	1.73008	0.917042	1.32454
16	92.8289	126.006	109.417	65.53	95.0123	80.2711	1.30615	1.77296	0.922037	1.33687
17	91.4804	124.844	108.162	65.4905	95.41	80.4502	1.28717	1.75661	0.921481	1.34246
18	92.4044	124.86	108.632	65.4916	96.1674	80.8295	1.30017	1.75683	0.921496	1.35312
19	92.5714	124.935	108.753	65.4002	96.6275	81.0139	1.30252	1.7579	0.920211	1.35959
20	92.9576	129.316	111.137	65.3044	97.0481	81.1762	1.30796	1.81953	0.918863	1.36551
21	92.8803	130.025	111.452	65.2102	97.4411	81.3257	1.30687	1.82951	0.917538	1.37104
22	92.7976	132.513	112.655	65.1406	97.8795	81.51	1.3057	1.86452	0.916558	1.37721
23	94.0028	134.24	114.121	65.2707	98.492	81.8814	1.32266	1.88882	0.918388	1.38583
24	105.825	146.493	126.159	65.1315	98.9063	82.0189	1.489	2.06122	0.91643	1.39166
25	105.742	154.42	130.081	65.0835	99.5637	82.3236	1.48784	2.17277	0.915755	1.40091
26	101.47	148.535	125.002	64.8595	100.08	82.4699	1.42772	2.08996	0.912603	1.40817
27	102.632	149.228	125.93	64.604	100.617	82.6103	1.44408	2.09971	0.909007	1.41572
28	102.632	153.559	128.096	64.4257	101.222	82.8241	1.44408	2.16065	0.906499	1.42425
29	96.978	143.23	120.104	64.2085	101.81	83.0094	1.36452	2.01531	0.903443	1.43252
30	95.8055	139.852	117.829	63.9744	102.323	83.1488	1.34803	1.96778	0.900149	1.43974
31	95.7076	140.294	118.001	63.7076	102.705	83.2061	1.34665	1.97399	0.896396	1.4451
32	95.5838	139.589	117.586	63.4316	103.02	83.2258	1.34491	1.96408	0.892512	1.44954
33	95.4303	138.72	117.075	63.1309	103.02	83.0756	1.34275	1.95186	0.888281	1.44954
34	81.2034	125.291	103.247	62.7823	102.781	82.7818	1.14257	1.7629	0.883376	1.44618
35	81.0068	130.374	105.69	62.1739	102.146	82.1598	1.1398	1.83442	0.874815	1.43724
36	80.8027	126.924	103.864	61.563	101.15	81.3564	1.13693	1.78589	0.866219	1.42322
37	80.5997	128.371	104.486	61.0456	100.174	80.6096	1.13408	1.80624	0.85894	1.40949
38	80.2169	127.431	103.824	60.4658	99.418	79.9419	1.12869	1.79301	0.850782	1.39886
39	80.0293	126.158	103.094	59.8999	98.4432	79.1715	1.12605	1.7751	0.842819	1.38514
40	79.851	124.379	102.115	59.4659	97.8427	78.6543	1.12354	1.75007	0.836713	1.37669
41	79.8829	126.588	103.236	59.0849	97.4988	78.2918	1.12399	1.78116	0.831352	1.37185
42	80.4853	127.727	104.106	58.7331	97.169	77.951	1.13247	1.79717	0.826402	1.36721
43	80.5188	125.524	103.022	58.4056	96.9658	77.6857	1.13294	1.76619	0.821793	1.36435
44	80.5466	123.235	101.891	58.0983	96.8877	77.493	1.13333	1.73397	0.817469	1.36325
45	80.5689	120.415	100.492	58.1032	97.0452	77.5742	1.13364	1.69429	0.817539	1.36547
46	80.592	121.407	100.999	57.9019	96.6177	77.2598	1.13397	1.70825	0.814707	1.35946
47	80.627	118.686	99.6564	57.7386	96.3633	77.0509	1.13446	1.66997	0.812408	1.35588
48	78.3209	120.949	99.6348	57.626	95.9622	76.7941	1.10201	1.7018	0.810824	1.35023
49	78.416	119.818	99.117	57.5785	95.632	76.6052	1.10335	1.68589	0.810156	1.34559
50	78.5516	120.196	99.3736	57.5891	95.4082	76.4986	1.10526	1.69121	0.810305	1.34244
51	79.0579	121.996	100.527	57.6354	95.4618	76.5486	1.11238	1.71654	0.810956	1.34319
52	79.6006	121.885	100.743	57.7032	95.7197	76.7115	1.12002	1.71498	0.811911	1.34682
53	80.1723	123.366	101.769	57.7735	96.0801	76.9268	1.12806	1.73582	0.812899	1.35189
54	80.7624	125.222	102.992	57.8472	96.9478	77.3975	1.13636	1.76194	0.813937	1.3641
55	81.3568	126.993	104.175	57.9105	97.9847	77.9476	1.14473	1.78685	0.814827	1.37869
56	70.7248	113.204	91.9645	57.9143	98.7307	78.3225	0.995131	1.59283	0.81488	1.38919
57	71.275	114.309	92.792	57.8719	99.4701	78.671	1.00287	1.60838	0.814285	1.39959
58	71.7776	113.187	92.4821	57.7673	100.389	79.0781	1.00994	1.59259	0.812813	1.41252
59	72.2222	113.713	92.9675	57.6389	100.965	79.3019	1.0162	1.59999	0.811005	1.42062
60	72.2019	113.578	92.89	57.4359	101.45	79.4429	1.01591	1.5981	0.808149	1.42745
61	71.9012	116.168	94.0345	57.1834	101.706	79.4446	1.01168	1.63453	0.804596	1.43105
62	71.5693	120.67	96.1197	56.8848	101.744	79.3142	1.00701	1.69788	0.800395	1.43158
63	71.2325	121.22	96.2265	56.5665	101.713	79.1397	1.00227	1.70563	0.795917	1.43115
64	70.9185	127.316	99.1173	56.2561	101.525	78.8904	0.997855	1.7914	0.791549	1.4285
65	70.6483	126.875	98.7618	55.9748	101.362	78.6686	0.994053	1.78519	0.78759	1.42622
66	68.9081	116.485	92.6965	55.7318	101.537	78.6346	0.969568	1.639	0.784172	1.42868
67	68.7399	118.522	93.6308	55.7557	102.147	78.9516	0.967203	1.66765	0.784509	1.43726
68	68.6052	122.277	95.441	55.7982	102.537	79.1675	0.965306	1.72049	0.785106	1.44274
69	68.4831	122.704	95.5937	55.8385	103.349	79.5935	0.963589	1.72651	0.785674	1.45416
70	68.3538	123.537	95.9453	55.8568	104.23	80.0432	0.96177	1.73822	0.785931	1.46656
71	68.5319	122.294	95.4132	55.8534	104.948	80.4009	0.964275	1.72074	0.785883	1.47667
72	68.6767	121.408	95.0422	55.8402	105.512	80.676	0.966313	1.70826	0.785697	1.4846
73	68.7819	120.235	94.5087	55.8108	105.303	80.5569	0.967792	1.69177	0.785284	1.48166
74	68.8436	117.501	93.1724	55.7646	105.06	80.4125	0.96866	1.6533	0.784634	1.47825
75	68.8608	118.14	93.5004	55.6976	104.404	80.0508	0.968903	1.66228	0.78369	1.46901
76	68.8368	124.861	96.8489	55.6127	103.918	79.7652	0.968565	1.75685	0.782496	1.46217
77	68.7806	125.782	97.2812	55.5476	103.836	79.692	0.967775	1.76981	0.78158	1.46103
78	68.7081	120.505	94.6066	55.4896	103.595	79.5425	0.966754	1.69556	0.780764	1.45764
79	68.6398	126.825	97.7322	55.4593	103.074	79.2667	0.965793	1.78448	0.780338	1.4503
80	68.597	127.815	98.2062	55.4947	102.508	79.0015	0.965191	1.79842	0.780836	1.44234
81	68.7483	124.03	96.3889	55.6262	101.859	78.7424	0.967319	1.74515	0.782686	1.4332
82	68.9481	123.305	96.1264	55.8447	101.289	78.5669	0.970132	1.73495	0.78576	1.42519
83	69.1934	112.067	90.63	56.1468	100.804	78.4755	0.973583	1.57683	0.790012	1.41836
84	69.6279	112.833	91.2304	56.536	100.458	78.497	0.979696	1.58761	0.795488	1.41349
85	69.9317	111.411	90.6713	56.9869	100.304	78.6453	0.983972	1.5676	0.801832	1.41132
86	70.2498	115.822	93.0358	57.4903	100.12	78.8053	0.988447	1.62967	0.808915	1.40874
87	70.4235	116.141	93.2821	58.0416	99.7828	78.9122	0.990891	1.63415	0.816672	1.40399
88	70.76	115.956	93.3578	58.6401	99.3227	78.9814	0.995626	1.63155	0.825093	1.39752
89	71.1068	114.637	92.8721	59.2871	99.2878	79.2875	1.0005	1.613	0.834197	1.39703
90	72.2677	115.058	93.6628	59.9845	99.1157	79.5501	1.01684	1.61892	0.84401	1.3946
91	73.2746	114.099	93.6867	61.3722	100.251	80.8115	1.03101	1.60542	0.863535	1.41057
92	74.295	114.174	94.2346	62.7807	101.582	82.1814	1.04536	1.60648	0.883354	1.42931
93	75.3263	114.495	94.9104	64.2076	102.933	83.5701	1.05988	1.61099	0.903431	1.44831
94	77.0113	116.02	96.5156	65.671	104.93	85.3003	1.08358	1.63245	0.924021	1.47641
95	78.0454	116.613	97.3292	67.1359	106.911	87.0234	1.09813	1.6408	0.944632	1.50428
96	79.0673	115.985	97.526	68.596	108.984	88.7898	1.11251	1.63196	0.965178	1.53345
97	80.0691	118.9	99.4846	70.0434	110.766	90.4047	1.12661	1.67298	0.985543	1.55853
98	81.0452	116.82	98.9328	71.4758	112.727	92.1016	1.14034	1.64372	1.0057	1.58613
99	81.9926	120.2	101.096	72.8868	114.631	93.7591	1.15367	1.69127	1.02555	1.61292
100	82.9093	123.574	103.242	74.251	116.277	95.2641	1.16657	1.73874	1.04474	1.63607
101	115.185	173.641	144.413	75.6116	117.736	96.6735	1.6207	2.44322	1.06389	1.65659
102	115.552	173.864	144.708	76.9527	119.255	98.1038	1.62587	2.44634	1.08276	1.67797
103	115.885	173.24	144.563	78.1977	120.656	99.4269	1.63055	2.43757	1.10028	1.69769
104	117.32	175.75	146.535	79.4259	121.802	100.614	1.65075	2.47289	1.11756	1.71381
105	117.596	175.295	146.446	80.6301	122.811	101.721	1.65463	2.46649	1.1345	1.72801
106	117.855	174.841	146.348	81.7825	124.068	102.925	1.65827	2.46009	1.15072	1.7457
107	118.106	172.162	145.134	82.9422	125.256	104.099	1.6618	2.4224	1.16703	1.7624
108	118.359	175.415	146.887	84.1185	126.321	105.22	1.66536	2.46816	1.18359	1.7774
109	118.622	173.478	146.05	85.3201	127.486	106.403	1.66907	2.44092	1.20049	1.79379
110	117.769	166.088	141.929	86.5424	128.893	107.718	1.65707	2.33694	1.21769	1.81358
111	118.862	162.998	140.93	87.6543	130.42	109.037	1.67245	2.29345	1.23334	1.83507
112	119.983	165.079	142.531	88.021	130.787	109.404	1.68822	2.32274	1.2385	1.84023
113	117.455	162.397	139.926	88.3056	131.132	109.719	1.65265	2.285	1.2425	1.84509
114	118.632	159.543	139.088	88.5062	131.762	110.134	1.66921	2.24485	1.24532	1.85395
115	119.833	159.467	139.65	88.5309	132.007	110.269	1.6861	2.24377	1.24567	1.85741
116	118.66	164.599	141.63	88.4618	132.249	110.356	1.6696	2.31598	1.2447	1.86081
117	119.89	162.864	141.377	88.2933	132.614	110.454	1.68691	2.29157	1.24233	1.86594
118	121.127	163.136	142.131	88.0208	133.154	110.588	1.70431	2.2954	1.23849	1.87354
119	122.368	162.762	142.565	87.6409	133.4	110.52	1.72177	2.29014	1.23315	1.877
120	123.027	170.278	146.653	87.2345	133.391	110.313	1.73105	2.39589	1.22743	1.87687
121	121.198	175.597	148.398	86.8376	133.717	110.277	1.70532	2.47074	1.22184	1.88145
122	119.37	179.021	149.196	86.3879	134.058	110.223	1.67959	2.51891	1.21552	1.88625
123	117.542	178.225	147.884	85.8851	134.41	110.147	1.65387	2.50771	1.20844	1.89121
124	115.714	183.043	149.378	85.4494	134.91	110.18	1.62815	2.5755	1.20231	1.89825
125	110.807	174.299	142.553	84.9606	135.714	110.337	1.5591	2.45246	1.19543	1.90955
126	108.979	173.571	141.275	84.4186	136.807	110.613	1.53338	2.44222	1.18781	1.92494
127	107.151	175.652	141.401	83.873	137.559	110.716	1.50766	2.4715	1.18013	1.93551
128	105.322	176.76	141.041	83.2744	137.546	110.41	1.48193	2.48709	1.17171	1.93534
129	103.494	173.951	138.723	82.6225	137.468	110.045	1.45621	2.44757	1.16254	1.93423
130	105.646	169.408	137.527	81.9175	137.396	109.657	1.48649	2.38365	1.15262	1.93323
131	105.798	169.59	137.694	81.1913	137.129	109.16	1.48863	2.3862	1.1424	1.92946
132	105.951	166.395	136.173	80.5812	136.491	108.536	1.49077	2.34126	1.13381	1.92049
133	106.103	168.15	137.127	80.0874	135.622	107.855	1.49292	2.36595	1.12687	1.90826
134	108.362	171.972	140.167	79.7097	134.711	107.211	1.5247	2.41973	1.12155	1.89545
135	108.514	175.039	141.777	79.2558	132.606	105.931	1.52685	2.46289	1.11516	1.86582
136	108.667	180.805	144.736	78.982	131.088	105.035	1.52899	2.54401	1.11131	1.84447
137	108.819	180.373	144.596	78.8244	129.814	104.319	1.53113	2.53793	1.1091	1.82655
138	108.971	162.769	135.87	78.783	128.465	103.624	1.53328	2.29024	1.10851	1.80756
139	109.124	161.856	135.49	78.8578	127.095	102.976	1.53542	2.27739	1.10957	1.78828
140	109.276	161.882	135.579	79.0489	125.834	102.441	1.53756	2.27776	1.11225	1.77054
141	109.835	165.936	137.885	79.2561	125.097	102.176	1.54542	2.3348	1.11517	1.76017
142	110.393	163.754	137.074	79.444	124.351	101.898	1.55328	2.30409	1.11781	1.74968
143	110.952	162.528	136.74	79.594	123.727	101.66	1.56114	2.28684	1.11992	1.74089
144	111.51	161.021	136.265	79.3535	122.458	100.906	1.569	2.26563	1.11654	1.72304
145	102.8	134.617	118.709	79.0338	121.088	100.061	1.44644	1.89412	1.11204	1.70376
146	103.359	140.354	121.856	78.9827	119.586	99.2843	1.4543	1.97484	1.11132	1.68263
147	103.917	144.761	124.339	78.8029	117.828	98.3155	1.46216	2.03685	1.10879	1.6579
148	104.476	145.304	124.89	78.5932	116.084	97.3385	1.47002	2.04449	1.10584	1.63335
149	105.034	146.038	125.536	78.3864	115.222	96.804	1.47788	2.05482	1.10293	1.62122
150	105.593	145.587	125.59	77.9944	114.453	96.2237	1.48574	2.04848	1.09742	1.61041
151	105.796	149.399	127.598	77.5767	113.713	95.645	1.4886	2.10212	1.09154	1.6
152	104.946	148.836	126.891	77.0986	112.801	94.9496	1.47664	2.09419	1.08481	1.58716
153	103.205	147.007	125.106	76.6301	111.992	94.3111	1.45214	2.06846	1.07822	1.57578
154	95.3386	135.456	115.397	75.9909	111.03	93.5107	1.34146	1.90592	1.06923	1.56225
155	94.7621	135.837	115.299	75.373	110.087	92.7299	1.33335	1.91128	1.06053	1.54897
156	100.43	136.161	118.296	74.8841	110.036	92.4602	1.4131	1.91585	1.05365	1.54826
157	97.9406	136.432	117.186	74.3766	109.656	92.0161	1.37807	1.91966	1.04651	1.54291
158	96.6508	134.921	115.786	74.0539	109.013	91.5333	1.35992	1.8984	1.04197	1.53386
159	96.865	135.124	115.994	73.795	108.299	91.047	1.36294	1.90125	1.03833	1.52382
160	93.2103	135.311	114.261	73.5152	107.527	90.5211	1.31151	1.90389	1.03439	1.51296
161	92.8367	134.998	113.917	73.2414	106.772	90.0069	1.30626	1.89948	1.03054	1.50234
162	92.1546	134.677	113.416	72.9158	105.76	89.3381	1.29666	1.89497	1.02596	1.4881
163	92.911	134.35	113.631	72.5601	104.771	88.6655	1.3073	1.89037	1.02095	1.47417
164	85.7721	125.201	105.487	72.1929	103.856	88.0242	1.20685	1.76164	1.01579	1.46129
165	86.7666	124.871	105.819	72.2446	103.599	87.9216	1.22085	1.757	1.01651	1.45768
166	86.0214	124.546	105.284	72.2823	103.352	87.8174	1.21036	1.75242	1.01704	1.45422
167	86.4024	124.659	105.531	72.002	102.94	87.4709	1.21572	1.75401	1.0131	1.44841
168	90.7572	124.355	107.556	71.8009	102.539	87.1699	1.277	1.74974	1.01027	1.44277
169	92.4202	123.636	108.028	71.5803	102.146	86.8633	1.30039	1.73961	1.00717	1.43725
170	92.5507	123.361	107.956	71.2384	101.382	86.3103	1.30223	1.73575	1.00236	1.4265
171	93.2339	123.344	108.289	70.5274	100.59	85.5586	1.31184	1.73551	0.992353	1.41534
172	92.3706	121.771	107.071	69.8145	99.7899	84.8022	1.2997	1.71338	0.982323	1.40409
173	91.5073	122.34	106.924	69.1477	98.9798	84.0637	1.28755	1.72138	0.972939	1.39269
174	90.644	123.281	106.963	68.4326	98.1566	83.2946	1.2754	1.73462	0.962878	1.38111
175	93.5337	127.897	110.715	67.8914	97.5016	82.6965	1.31606	1.79957	0.955264	1.37189
176	92.6704	128.28	110.475	67.235	96.8301	82.0326	1.30392	1.80496	0.946028	1.36244
177	91.8071	124.877	108.342	66.6301	96.1412	81.3856	1.29177	1.75707	0.937515	1.35275
178	90.9439	125.125	108.034	65.9229	95.4254	80.6742	1.27962	1.76056	0.927566	1.34268
179	90.0806	124.505	107.293	65.0628	94.6909	79.8769	1.26748	1.75185	0.915464	1.33235
180	87.8025	116.688	102.245	63.9944	93.946	78.9702	1.23542	1.64185	0.900431	1.32186
181	76.5693	116.066	96.3177	63.0242	93.1676	78.0959	1.07737	1.6331	0.88678	1.31091
182	76.1563	115.443	95.7996	61.9697	92.3682	77.169	1.07155	1.62434	0.871943	1.29966
183	76.4184	114.819	95.6185	60.9724	91.623	76.2977	1.07524	1.61555	0.857909	1.28918
184	76.1857	114.193	95.1896	60.0235	90.8306	75.4271	1.07197	1.60675	0.844559	1.27803
185	76.8095	113.568	95.1889	59.1125	89.9742	74.5433	1.08074	1.59796	0.83174	1.26598
186	75.4371	112.944	94.1904	58.1022	89.001	73.5516	1.06144	1.58917	0.817524	1.25229
187	75.7483	112.32	94.034	57.1384	87.9914	72.5649	1.06581	1.58039	0.803964	1.23808
188	73.8265	111.696	92.7613	56.228	87.1264	71.6772	1.03877	1.57162	0.791153	1.22591
189	75.04	111.073	93.0566	55.3	86.2313	70.7657	1.05585	1.56285	0.778097	1.21331
190	72.6296	110.451	91.5401	54.7474	85.3474	70.0474	1.02193	1.55409	0.770321	1.20088
191	74.2186	108.884	91.5515	54.4128	84.8448	69.6288	1.04429	1.53205	0.765613	1.19381
192	73.171	108.491	90.8311	54.8435	84.6787	69.7611	1.02955	1.52652	0.771674	1.19147
193	73.481	108.098	90.7895	55.239	84.5425	69.8908	1.03391	1.52099	0.777239	1.18955
194	73.6147	107.705	90.6598	55.6551	84.436	70.0455	1.03579	1.51546	0.783092	1.18805
195	73.5277	107.312	90.4198	56.051	84.3592	70.2051	1.03457	1.50993	0.788663	1.18697
196	72.2257	106.919	89.5722	56.4001	84.3122	70.3562	1.01625	1.5044	0.793575	1.18631
197	72.3195	106.526	89.4225	56.7733	84.295	70.5341	1.01757	1.49886	0.798826	1.18607
198	72.5502	106.132	89.3414	57.1864	84.3075	70.7469	1.02082	1.49333	0.804638	1.18625
199	71.328	105.739	88.5337	57.7681	84.3498	71.0589	1.00362	1.4878	0.812823	1.18684
200	78.1727	105.346	91.7595	58.241	84.4218	71.3314	1.09993	1.48227	0.819477	1.18785
201	80.374	105.499	92.9366	58.8299	84.522	71.676	1.1309	1.48442	0.827764	1.18926
202	92.0447	120.467	106.256	59.3103	84.6639	71.9871	1.29511	1.69503	0.834523	1.19126
203	90.9089	120.467	105.688	59.8224	84.8229	72.3226	1.27913	1.69503	0.841729	1.1935
204	91.5927	120.467	106.03	60.3388	84.9992	72.669	1.28875	1.69503	0.848995	1.19598
205	90.9464	120.467	105.707	60.8284	85.1926	73.0105	1.27966	1.69503	0.855884	1.1987
206	90.6096	120.467	105.538	61.3123	85.4034	73.3578	1.27492	1.69503	0.862692	1.20166
207	89.731	120.467	105.099	61.8821	85.6313	73.7567	1.26256	1.69503	0.870709	1.20487
208	90.8616	120.467	105.664	62.4343	85.8765	74.1554	1.27846	1.69503	0.87848	1.20832
209	92.4034	120.467	106.435	62.9581	86.1389	74.5485	1.30016	1.69503	0.88585	1.21201
210	91.3821	120.467	105.925	63.4788	86.4185	74.9486	1.28579	1.69503	0.893176	1.21595
211	91.3546	120.435	105.895	63.6471	86.7247	75.1859	1.2854	1.69457	0.895545	1.22026
212	91.272	120.402	105.837	63.7173	87.0315	75.3744	1.28424	1.69411	0.896531	1.22457
213	90.8762	120.369	105.623	63.6223	87.0393	75.3308	1.27867	1.69365	0.895195	1.22468
214	91.2746	120.336	105.805	63.5856	87.055	75.3203	1.28428	1.69319	0.894678	1.2249
215	90.8566	120.303	105.58	63.4996	87.0785	75.2891	1.27839	1.69272	0.893469	1.22523
216	90.653	120.271	105.462	63.4202	87.1098	75.265	1.27553	1.69226	0.892351	1.22568
217	91.1151	120.238	105.677	63.36	87.149	75.2545	1.28203	1.6918	0.891504	1.22623
218	90.8491	120.205	105.527	63.3667	87.1959	75.2813	1.27829	1.69134	0.891598	1.22689
219	90.4953	120.172	105.334	63.2885	87.2508	75.2696	1.27331	1.69088	0.890498	1.22766
220	89.2084	120.14	104.674	63.1884	87.3134	75.2509	1.2552	1.69042	0.88909	1.22854
221	88.8174	120.303	104.56	63.0055	87.3854	75.1954	1.2497	1.69272	0.886516	1.22955
222	89.0009	120.467	104.734	62.7794	87.4684	75.1239	1.25228	1.69503	0.883335	1.23072
223	90.0947	120.631	105.363	62.5499	87.5624	75.0562	1.26767	1.69733	0.880106	1.23204
224	90.1544	120.795	105.475	62.3354	87.6673	75.0014	1.26851	1.69964	0.877087	1.23352
225	89.8274	120.959	105.393	61.7927	87.4212	74.607	1.26391	1.70194	0.869452	1.23006
226	89.3144	121.122	105.218	61.2598	87.186	74.2229	1.25669	1.70425	0.861954	1.22675
227	89.3742	121.286	105.33	60.7701	86.9618	73.866	1.25754	1.70655	0.855064	1.22359
228	89.868	121.45	105.659	60.2851	86.7485	73.5168	1.26448	1.70886	0.848239	1.22059
229	89.2554	121.614	105.435	59.7712	86.5463	73.1587	1.25587	1.71116	0.841009	1.21775
230	90.3488	121.778	106.063	59.2281	86.3549	72.7915	1.27125	1.71347	0.833367	1.21505
231	87.624	121.974	104.799	58.736	86.1855	72.4607	1.23291	1.71623	0.826442	1.21267
232	86.7127	122.171	104.442	58.2422	86.0286	72.1354	1.22009	1.719	0.819494	1.21046
233	86.558	122.367	104.463	57.7276	85.8843	71.8059	1.21791	1.72177	0.812254	1.20843
234	86.4697	122.564	104.517	57.1519	85.7525	71.4522	1.21667	1.72453	0.804153	1.20658
235	71.8449	105.331	88.5878	56.571	85.6332	71.1021	1.01089	1.48205	0.79598	1.2049
236	71.6275	105.527	88.5774	55.9596	85.5264	70.743	1.00783	1.48482	0.787377	1.2034
237	72.3115	105.724	89.0177	55.393	85.4322	70.4126	1.01746	1.48758	0.779405	1.20207
238	72.8695	105.92	89.395	54.9414	85.4798	70.2106	1.02531	1.49035	0.773051	1.20274
239	72.0104	106.117	89.0637	54.4647	85.54	70.0023	1.01322	1.49311	0.766343	1.20359
240	71.056	106.314	88.6848	54.0224	85.6126	69.8175	0.99979	1.49588	0.76012	1.20461
241	70.8163	106.739	88.7779	53.5857	85.6775	69.6316	0.996418	1.50187	0.753976	1.20552
242	70.3909	107.165	88.7781	53.2449	85.7329	69.4889	0.990433	1.50787	0.74918	1.2063
243	70.1484	107.591	88.8698	52.8092	85.5895	69.1993	0.987019	1.51386	0.74305	1.20428
244	69.9862	108.017	89.0016	52.3244	85.4367	68.8805	0.984738	1.51985	0.736228	1.20213
245	69.9395	108.443	89.1912	51.8187	85.2744	68.5465	0.98408	1.52584	0.729112	1.19985
246	68.9854	108.869	88.9271	51.6532	85.4648	68.559	0.970656	1.53184	0.726784	1.20253
247	69.3935	109.295	89.3441	51.4208	85.6458	68.5333	0.976398	1.53783	0.723514	1.20508
248	74.775	115.947	95.361	51.1811	85.8174	68.4993	1.05212	1.63143	0.720142	1.20749
249	74.7512	116.373	95.562	50.9117	85.9796	68.4456	1.05178	1.63742	0.716351	1.20977
250	74.8475	116.799	95.8231	50.4048	85.9327	68.1687	1.05314	1.64341	0.709218	1.20911
251	76.0554	116.799	96.4271	49.9813	85.8606	67.921	1.07013	1.64341	0.70326	1.2081
252	75.2982	116.799	96.0485	49.547	85.7526	67.6498	1.05948	1.64341	0.697149	1.20658
253	68.1031	107.675	87.8892	49.1542	85.6085	67.3813	0.958242	1.51504	0.691621	1.20455
254	66.9396	107.675	87.3074	48.7742	85.4284	67.1013	0.941871	1.51504	0.686276	1.20202
255	66.4212	107.675	87.0482	48.4263	85.2123	66.8193	0.934576	1.51504	0.681381	1.19898
256	67.0692	107.675	87.3722	48.0789	84.9602	66.5195	0.943694	1.51504	0.676492	1.19543
257	65.4777	107.675	86.5765	47.7764	84.6721	66.2242	0.921301	1.51504	0.672235	1.19137
258	66.0119	107.675	86.8436	47.5075	84.3479	65.9277	0.928818	1.51504	0.668452	1.18681
259	65.9588	107.675	86.8171	47.0939	83.8584	65.4762	0.928071	1.51504	0.662633	1.17993
260	55.651	98.0572	76.8541	46.4801	83.3329	64.9065	0.783036	1.37971	0.653996	1.17253
261	56.4106	97.7296	77.0701	45.8505	82.7807	64.3156	0.793723	1.3751	0.645138	1.16476
262	55.9477	97.402	76.6749	45.2034	82.2223	63.7129	0.78721	1.37049	0.636033	1.15691
263	56.3741	97.0744	76.7242	44.8421	82.0012	63.4216	0.793209	1.36588	0.630949	1.15379
264	56.3968	96.7468	76.5718	44.6424	81.9632	63.3028	0.793528	1.36127	0.62814	1.15326
265	56.8925	96.4192	76.6559	44.4506	81.919	63.1848	0.800504	1.35666	0.62544	1.15264
266	56.8547	96.0916	76.4731	44.3977	81.8686	63.1331	0.799971	1.35205	0.624695	1.15193
267	56.8239	95.764	76.2939	44.3378	81.8119	63.0748	0.799538	1.34744	0.623853	1.15113
268	57.9234	95.4364	76.6799	44.333	81.7489	63.041	0.815009	1.34283	0.623786	1.15024
269	57.373	95.1088	76.2409	44.3606	81.6796	63.0201	0.807264	1.33822	0.624174	1.14927
270	53.236	94.7812	74.0086	44.3067	81.6041	62.9554	0.749055	1.33361	0.623416	1.14821
271	53.01	94.6501	73.8301	44.5845	81.7096	63.1471	0.745875	1.33177	0.627325	1.14969
272	53.8571	94.5191	74.1881	44.8751	81.812	63.3435	0.757794	1.32993	0.631413	1.15113
273	66.8297	110.926	88.878	45.1359	81.9112	63.5235	0.940324	1.56079	0.635083	1.15253
274	67.292	110.795	89.0437	45.4488	82.0072	63.728	0.946829	1.55894	0.639485	1.15388
275	66.2877	110.664	88.476	45.6868	82.1002	63.8935	0.932699	1.5571	0.642834	1.15519
276	68.6241	110.533	89.5787	45.9524	82.19	64.0712	0.965573	1.55525	0.646571	1.15645
277	69.1285	110.402	89.7653	46.2396	82.2767	64.2581	0.972669	1.55341	0.650612	1.15767
278	68.6697	110.271	89.4705	46.4703	82.3602	64.4153	0.966215	1.55157	0.653858	1.15885
279	69.8666	110.14	90.0034	46.6823	82.4406	64.5615	0.983055	1.54972	0.656842	1.15998
280	68.142	110.009	89.0756	46.921	82.5179	64.7194	0.958789	1.54788	0.6602	1.16106
281	69.2179	109.616	89.4169	47.2736	82.6077	64.9406	0.973927	1.54235	0.665161	1.16233
282	70.238	109.223	89.7304	47.662	82.7007	65.1813	0.988281	1.53682	0.670626	1.16364
283	69.166	108.83	88.9979	47.9488	82.7968	65.3728	0.973197	1.53128	0.674661	1.16499
284	70.6598	108.437	89.5482	48.0117	82.5524	65.2821	0.994215	1.52575	0.675546	1.16155
285	69.1465	108.043	88.595	48.1097	82.3113	65.2105	0.972923	1.52022	0.676925	1.15816
286	70.2076	107.65	88.929	48.1819	82.0732	65.1275	0.987853	1.51469	0.677941	1.15481
287	70.6141	107.257	88.9357	48.1597	81.8383	64.999	0.993573	1.50916	0.677629	1.1515
288	69.4232	106.864	88.1437	48.1224	81.6065	64.8644	0.976817	1.50363	0.677104	1.14824
289	70.1385	106.471	88.3047	47.8691	81.1345	64.5018	0.986881	1.4981	0.67354	1.1416
290	70.1353	106.078	88.1066	47.5654	80.6657	64.1156	0.986836	1.49256	0.669267	1.135
291	68.3382	106.012	87.1753	47.4625	80.2078	63.8351	0.96155	1.49164	0.667819	1.12856
292	68.8486	105.947	87.3977	47.3262	79.7734	63.5498	0.968732	1.49072	0.665901	1.12245
293	67.6072	105.881	86.7442	47.1418	79.3625	63.2521	0.951265	1.4898	0.663307	1.11667
294	68.1216	105.816	86.9687	47.003	78.9556	62.9793	0.958502	1.48888	0.661353	1.11094
295	69.3053	105.75	87.5278	46.7968	78.5721	62.6845	0.975158	1.48795	0.658452	1.10555
296	67.77	105.685	86.7274	46.6718	78.2122	62.442	0.953555	1.48703	0.656693	1.10048
297	68.1687	105.619	86.8939	46.4409	77.8758	62.1583	0.959164	1.48611	0.653445	1.09575
298	68.3617	105.554	86.9577	46.2264	77.5628	61.8946	0.96188	1.48519	0.650427	1.09134
299	57.8997	93.7725	75.8361	46.0674	77.2733	61.6704	0.814676	1.31942	0.648189	1.08727
300	58.0613	93.707	75.8841	46.246	77.0074	61.6267	0.81695	1.3185	0.650703	1.08353
301	60.4598	93.8052	77.1325	46.5761	77.0071	61.7916	0.850698	1.31988	0.655347	1.08353
302	60.85	93.9035	77.3767	46.9986	77.0335	62.016	0.856187	1.32127	0.661292	1.0839
303	60.8823	94.0018	77.4421	47.4012	77.1199	62.2606	0.856642	1.32265	0.666957	1.08511
304	60.3002	93.1617	76.7309	47.8692	77.1928	62.531	0.848451	1.31083	0.673541	1.08614
305	60.4106	93.26	76.8353	48.3171	77.2289	62.773	0.850005	1.31221	0.679843	1.08665
306	60.5643	93.3583	76.9613	48.7123	77.4272	63.0697	0.852168	1.31359	0.685404	1.08944
307	59.4516	93.4566	76.4541	49.1872	77.6291	63.4081	0.836512	1.31498	0.692086	1.09228
308	60.1948	93.5549	76.8748	49.6476	77.8435	63.7456	0.846968	1.31636	0.698565	1.09529
309	60.1415	93.6532	76.8973	49.9151	77.8651	63.8901	0.846218	1.31774	0.702329	1.0956
310	67.7932	93.7514	80.7723	50.4258	78.3439	64.3849	0.953882	1.31913	0.709515	1.10233
311	70.8998	98.9164	84.9081	50.9596	78.6629	64.8112	0.997593	1.3918	0.717025	1.10682
312	71.0014	99.4078	85.2046	51.4075	79.0408	65.2241	0.999022	1.39871	0.723326	1.11214
313	71.1029	100.6	85.8515	51.8672	79.4503	65.6588	1.00045	1.41549	0.729796	1.1179
314	71.2045	100.249	85.7268	52.3563	79.8787	66.1175	1.00188	1.41055	0.736678	1.12393
315	71.3061	99.4157	85.3609	52.883	80.1753	66.5291	1.00331	1.39882	0.744088	1.1281
316	71.4076	102.743	87.0751	53.4352	80.5472	66.9912	1.00474	1.44563	0.751857	1.13334
317	71.5092	102.752	87.1304	54.0108	80.81	67.4104	1.00617	1.44576	0.759956	1.13703
318	71.6107	102.95	87.2803	54.6715	81.0013	67.8364	1.0076	1.44855	0.769252	1.13973
319	62.6379	92.658	77.6479	55.3269	81.2294	68.2781	0.881344	1.30374	0.778474	1.14294
320	62.7394	97.0672	79.9033	55.3597	81.4609	68.4103	0.882773	1.36578	0.778936	1.14619
321	63.3742	93.6592	78.5167	54.9716	81.7143	68.3429	0.891704	1.31783	0.773475	1.14976
322	64.009	94.9881	79.4985	54.4299	81.7474	68.0887	0.900635	1.33653	0.765854	1.15022
323	64.6437	95.7499	80.1968	53.8672	81.7837	67.8254	0.909567	1.34725	0.757936	1.15073
324	65.2785	96.2411	80.7598	53.2995	81.7896	67.5445	0.918498	1.35416	0.749948	1.15082
325	65.9132	93.1758	79.5445	52.767	81.8388	67.3029	0.92743	1.31103	0.742456	1.15151
326	66.548	94.8491	80.6985	52.248	81.9546	67.1013	0.936361	1.33457	0.735153	1.15314
327	67.1828	92.665	79.9239	51.7368	81.9379	66.8374	0.945292	1.30384	0.727961	1.1529
328	67.8175	91.2682	79.5428	51.2231	81.9474	66.5853	0.954224	1.28418	0.720733	1.15304
329	68.4523	92.1366	80.2944	50.7301	81.9741	66.3521	0.963155	1.2964	0.713796	1.15341
330	55.6127	92.3046	73.9587	50.3628	82.2234	66.2931	0.782496	1.29877	0.708627	1.15692
331	54.6182	92.8616	73.7399	50.0155	82.3043	66.1599	0.768504	1.3066	0.703741	1.15806
332	54.5726	93.4185	73.9956	49.3898	82.5903	65.99	0.767861	1.31444	0.694937	1.16208
333	54.2398	93.9754	74.1076	48.7495	82.8551	65.8023	0.76318	1.32228	0.685928	1.16581
334	54.2405	94.5324	74.3864	48.0152	83.1258	65.5705	0.763189	1.33011	0.675595	1.16962
335	55.0653	95.0893	75.0773	47.2588	83.4153	65.337	0.774793	1.33795	0.664953	1.17369
336	55.4431	95.6462	75.5447	46.4256	83.8936	65.1596	0.78011	1.34579	0.653229	1.18042
337	55.7051	96.2032	75.9541	45.5415	84.3342	64.9378	0.783797	1.35362	0.64079	1.18662
338	55.7554	96.7601	76.2578	44.7168	84.9214	64.8191	0.784504	1.36146	0.629186	1.19488
339	56.2818	97.317	76.7994	43.8358	85.6178	64.7268	0.791911	1.3693	0.61679	1.20468
340	55.0939	97.874	76.4839	43.1444	86.3149	64.7297	0.775196	1.37713	0.607062	1.21449
341	55.6064	98.7585	77.1825	43.0634	86.9789	65.0212	0.782408	1.38958	0.605922	1.22383
342	50.5233	99.643	75.0832	43.0433	87.5912	65.3173	0.710887	1.40202	0.605639	1.23245
343	50.86	100.528	75.6938	43.1977	88.1519	65.6748	0.715623	1.41447	0.607812	1.24034
344	49.5609	101.412	75.4865	43.3739	88.6609	66.0174	0.697344	1.42691	0.610291	1.2475
345	49.7439	102.297	76.0203	43.59	89.1182	66.3541	0.69992	1.43936	0.613331	1.25393
346	48.8007	103.181	75.9909	43.6568	89.5238	66.5903	0.686648	1.45181	0.614271	1.25964
347	48.3904	104.066	76.2281	43.8157	89.8777	66.8467	0.680875	1.46425	0.616507	1.26462
348	50.2449	104.95	77.5976	43.9914	90.18	67.0857	0.706969	1.4767	0.618979	1.26887
349	49.7243	105.835	77.7796	44.2075	90.4305	67.319	0.699644	1.48914	0.62202	1.2724
350	54.2519	106.719	80.4856	44.0701	90.6774	67.3737	0.763349	1.50159	0.620086	1.27587
351	53.9491	106.195	80.0721	43.662	90.8537	67.2578	0.759088	1.49421	0.614344	1.27835
352	54.2048	105.671	79.9379	43.2319	90.9439	67.0879	0.762686	1.48684	0.608293	1.27962
353	57.7448	105.147	81.4458	43.0658	90.9479	67.0069	0.812496	1.47946	0.605955	1.27968
354	57.8579	104.623	81.2403	42.8742	90.8659	66.8701	0.814087	1.47209	0.60326	1.27852
355	58.6788	104.098	81.3886	42.792	90.6977	66.7448	0.825638	1.46471	0.602103	1.27616
356	56.4372	103.574	80.0058	42.6766	90.4433	66.56	0.794098	1.45734	0.60048	1.27258
357	58.7068	103.05	80.8785	42.5545	90.1029	66.3287	0.826032	1.44996	0.598761	1.26779
358	59.3125	102.526	80.9192	42.475	89.6762	66.0756	0.834553	1.44259	0.597643	1.26179
359	60.1951	102.002	81.0985	42.2973	89.1635	65.7304	0.846973	1.43521	0.595142	1.25457
360	54.5557	103.784	79.1701	42.0573	88.5646	65.311	0.767624	1.46029	0.591766	1.24614
361	47.8082	102.867	75.3376	41.5638	87.8875	64.7256	0.672683	1.44739	0.584822	1.23662
362	47.87	101.95	74.9099	41.0759	87.1993	64.1376	0.673553	1.43448	0.577957	1.22693
363	48.2075	101.033	74.62	40.5659	86.5002	63.533	0.678302	1.42157	0.57078	1.2171
364	48.023	100.115	74.0691	39.9199	85.7901	62.855	0.675706	1.40867	0.561691	1.20711
365	48.9684	99.1979	74.0832	39.2468	85.0691	62.1579	0.689008	1.39576	0.55222	1.19696
366	48.4703	98.2806	73.3755	38.564	84.3371	61.4506	0.682	1.38285	0.542613	1.18666
367	47.3884	97.3633	72.3758	38.0356	83.5942	60.8149	0.666776	1.36995	0.535178	1.17621
368	47.8546	96.446	72.1503	37.3493	82.8402	60.0948	0.673336	1.35704	0.525521	1.1656
369	47.6915	95.5287	71.6101	36.6609	82.0754	59.3681	0.671041	1.34413	0.515836	1.15484
370	45.8922	94.6114	70.2518	35.9796	81.2995	58.6395	0.645725	1.33123	0.506249	1.14392
371	45.2128	93.8579	69.5354	35.8196	80.4899	58.1547	0.636165	1.32062	0.503998	1.13253
372	45.025	93.1044	69.0647	35.9243	79.7131	57.8187	0.633522	1.31002	0.505472	1.1216
373	44.8257	92.3509	68.5883	36.0959	78.9692	57.5325	0.630717	1.29942	0.507886	1.11113
374	45.5733	91.5974	68.5854	36.1893	78.2582	57.2237	0.641237	1.28882	0.5092	1.10113
375	45.1306	90.8439	67.9873	36.3215	77.5801	56.9508	0.635008	1.27822	0.51106	1.09159
376	45.7525	90.0904	67.9215	36.3709	76.8744	56.6227	0.643759	1.26761	0.511756	1.08166
377	46.68	89.337	68.0085	36.4365	76.2015	56.319	0.656809	1.25701	0.512679	1.07219
378	45.7083	88.5835	67.1459	36.54	75.5616	56.0508	0.643136	1.24641	0.514135	1.06319
379	46.271	87.83	67.0505	36.6324	74.9545	55.7935	0.651055	1.23581	0.515435	1.05464
380	47.2981	87.0765	67.1873	36.4133	74.3803	55.3968	0.665507	1.22521	0.512352	1.04657
381	51.2698	86.8471	69.0585	36.2081	73.8469	55.0275	0.72139	1.22198	0.509465	1.03906
382	49.9595	86.6178	68.2887	36.087	73.3463	54.7167	0.702953	1.21875	0.50776	1.03202
383	51.3933	86.3885	68.8909	36.0259	72.8786	54.4523	0.723128	1.21553	0.506901	1.02544
384	50.1255	86.1592	68.1423	35.9199	72.4438	54.1819	0.705289	1.2123	0.505409	1.01932
385	50.7379	85.9298	68.3339	35.78	72.0419	53.911	0.713905	1.20907	0.503441	1.01366
386	48.6004	82.7877	65.694	35.6681	71.6729	53.6705	0.683829	1.16486	0.501866	1.00847
387	48.433	82.5584	65.4957	35.4888	71.3368	53.4128	0.681475	1.16163	0.499344	1.00374
388	48.1289	82.3291	65.229	35.1579	70.9093	53.0336	0.677196	1.15841	0.494687	0.997726
389	48.3682	82.0998	65.234	34.9323	70.5146	52.7234	0.680563	1.15518	0.491513	0.992173
390	41.8069	81.8704	61.8387	35.0447	70.1528	52.5988	0.588242	1.15195	0.493095	0.987083
391	40.2936	81.8049	61.0492	35.1254	69.8271	52.4763	0.566949	1.15103	0.494231	0.982499
392	41.3405	81.7394	61.54	35.0209	69.5123	52.2666	0.58168	1.15011	0.49276	0.97807
393	42.3861	81.6739	62.03	35.0057	69.2085	52.1071	0.596392	1.14919	0.492546	0.973796
394	41.2634	81.6083	61.4359	34.9227	68.9157	51.9192	0.580595	1.14827	0.491378	0.969675
395	41.3165	81.5428	61.4297	34.9399	68.6338	51.7869	0.581343	1.14734	0.491621	0.965709
396	41.4469	81.4773	61.4621	34.9395	68.3628	51.6512	0.583177	1.14642	0.491615	0.961897
397	40.6864	81.4118	61.0491	34.9112	68.1634	51.5373	0.572476	1.1455	0.491216	0.95909
398	35.6541	75.3623	55.5082	34.9392	67.9749	51.457	0.501669	1.06038	0.49161	0.956438
[truncated: 202 more rows]
